# Supplementary material for: Time-Series analysis of short-term exposure to air pollutants and daily hospital admissions for stroke in Tabriz, Iran
Source: PLoS One. 2024 Nov 20;19(11):e0309414. doi: 10.1371/journal.pone.0309414 (PMC11578479; doi:10.1371/journal.pone.0309414)
Supplement: S1 Data — (CSV) [file pone.0309414.s001.csv]

	Date	CO	NO2	NO	NOx	O3	PM2.5	PM10	SO2	Temp	Humidity	Date.1	NumPatients	Covid
0	2018-03-21	1.25	23.468	27.719	55.411	21.595	25.98	101.628	3.284	13.8	37.625	2018-03-21	2	0
1	2018-03-22	1.356	26.609	30.319	59.044	19.31	16.501	38.118	3.441	12.1	38.125	2018-03-22	4	0
2	2018-03-23	1.283	24.685	29.61	54.842	13.507	30.702	92.895	3.629	15.3	30.625	2018-03-23	8	0
3	2018-03-24	1.288	19.195	28.343	50.933	15.833	50.775	221.26	3.119	17.0	27.25	2018-03-24	6	0
4	2018-03-25	0.886	8.866	9.875	17.263	31.512	72.925	313.224	3.042	14.4	42.75	2018-03-25	8	0
5	2018-03-26	1.452	25.261	32.055	59.672	22.225	50.661	163.969	3.527	13.2	38.375	2018-03-26	3	0
6	2018-03-27	1.384	23.973	30.965	56.257	18.994	22.775	77.958	3.172	14.8	31.625	2018-03-27	7	0
7	2018-03-28	1.406	22.936	36.345	59.863	17.171	70.363	261.342	3.389	16.4	36.25	2018-03-28	4	0
8	2018-03-29	1.438	19.627	29.317	50.049	18.154	27.367	87.905	3.393	18.3	40.25	2018-03-29	6	0
9	2018-03-30	1.164	12.874	15.145	27.936	27.241	24.674	62.284	1.759	11.5	60.5	2018-03-30	9	0
10	2018-03-31	1.358	15.788	21.575	38.823	27.69	7.691	16.461	1.528	8.6	65.5	2018-03-31	6	0
11	2018-04-01	1.257	13.84	18.283	33.633	27.316	7.167	13.755	1.54	8.7	59.25	2018-04-01	5	0
12	2018-04-02	1.195	18.521	18.964	37.261	26.835	14.748	26.874	2.013	10.9	51.625	2018-04-02	2	0
13	2018-04-03	1.757	30.269	40.343	75.959	16.513	17.755	44.766	3.175	14.1	42.75	2018-04-03	6	0
14	2018-04-04	1.386	20.455	34.24	60.315	26.979	11.417	32.707	2.189	10.8	46.5	2018-04-04	8	0
15	2018-04-05	1.351	19.627	28.831	51.594	25.378	10.509	25.356	2.298	9.6	52.0	2018-04-05	5	0
16	2018-04-06	1.135	14.725	16.66	32.604	28.877	11.978	26.279	1.815	11.2	51.625	2018-04-06	9	0
17	2018-04-07	1.369	18.218	28.745	49.855	26.351	10.286	23.881	2.15	12.4	42.625	2018-04-07	6	0
18	2018-04-08	1.365	18.545	28.771	49.511	25.732	10.26	23.351	2.264	13.5	38.625	2018-04-08	2	0
19	2018-04-09	1.295	15.48	25.718	44.11	28.327	9.883	30.276	2.201	12.0	40.5	2018-04-09	9	0
20	2018-04-10	1.316	16.763	20.726	40.292	29.977	11.014	31.93	2.092	13.0	40.875	2018-04-10	3	0
21	2018-04-11	1.716	23.776	33.851	62.973	22.369	16.79	42.463	2.757	14.7	47.25	2018-04-11	3	0
22	2018-04-12	1.658	21.869	32.099	57.471	17.188	15.83	36.71	2.56	13.2	61.75	2018-04-12	3	0
23	2018-04-13	1.309	15.143	15.696	32.092	31.094	10.576	19.07	1.643	11.8	63.375	2018-04-13	2	0
24	2018-04-14	1.408	17.384	18.501	37.993	23.43	11.536	19.1	1.503	9.7	75.0	2018-04-14	2	0
25	2018-04-15	1.528	16.733	30.702	47.388	22.191	10.717	19.254	1.895	7.1	70.857	2018-04-15	4	0
26	2018-04-16	1.332	15.139	25.616	40.75	28.316	6.956	14.457	2.055	4.5	54.125	2018-04-16	4	0
27	2018-04-17	1.463	22.475	34.329	56.809	24.133	12.096	23.596	3.163	7.9	44.875	2018-04-17	10	0
28	2018-04-18	1.657	25.533	39.247	64.83	21.202	13.599	27.205	2.82	11.4	39.625	2018-04-18	7	0
29	2018-04-19	1.525	23.117	32.676	55.761	22.126	16.476	36.172	3.468	14.8	39.375	2018-04-19	11	0
30	2018-04-20	1.802	21.601	28.124	49.757	22.351	20.85	63.186	3.914	15.9	37.875	2018-04-20	2	0
31	2018-04-21	1.914	24.831	34.721	56.481	27.968	44.476	154.686	1.849	11.0	55.375	2018-04-21	5	0
32	2018-04-22	2.207	24.78	43.45	66.487	15.773	13.228	24.051	1.377	6.2	88.5	2018-04-22	5	0
33	2018-04-23	2.04	24.293	44.912	69.649	16.118	15.517	27.282	1.378	8.7	71.875	2018-04-23	4	0
34	2018-04-24	2.227	30.71	58.8	93.018	16.321	16.582	37.203	2.42	12.3	50.375	2018-04-24	1	0
35	2018-04-25	1.857	29.416	42.289	71.177	24.532	14.172	30.818	2.172	14.4	48.125	2018-04-25	8	0
36	2018-04-26	1.674	28.348	28.222	53.271	27.795	13.018	29.013	2.123	15.1	49.25	2018-04-26	2	0
37	2018-04-27	1.514	20.007	15.426	31.475	33.471	11.677	21.302	1.213	12.6	66.5	2018-04-27	6	0
38	2018-04-28	2.08	27.496	44.383	73.033	19.768	16.675	38.434	1.951	11.8	76.0	2018-04-28	4	0
39	2018-04-29	1.656	23.161	27.941	47.016	25.926	12.31	26.426	1.605	11.7	72.875	2018-04-29	3	0
40	2018-04-30	1.519	34.94	23.186	49.294	33.037	6.925	19.639	2.685	11.0	55.375	2018-04-30	4	0
41	2018-05-01	1.424	29.266	21.878	49.008	33.305	7.311	19.413	2.562	12.9	41.0	2018-05-01	3	0
42	2018-05-02	6.478	29.756	19.803	46.537	30.364	13.694	24.562	2.573	15.4	52.625	2018-05-02	3	0
43	2018-05-03	1.807	34.042	27.005	57.124	23.246	14.028	30.061	2.876	16.5	56.125	2018-05-03	7	0
44	2018-05-04	1.805	27.881	26.062	52.402	14.082	11.455	24.686	2.162	13.6	77.125	2018-05-04	4	0
45	2018-05-05	1.796	33.919	28.035	57.488	20.243	11.759	24.524	2.774	14.8	72.75	2018-05-05	8	0
46	2018-05-06	1.783	37.263	27.853	61.982	21.398	15.909	31.466	2.992	15.9	63.625	2018-05-06	5	0
47	2018-05-07	2.002	41.727	35.038	76.255	15.278	20.987	59.051	3.411	17.1	52.75	2018-05-07	13	0
48	2018-05-08	1.817	38.269	30.684	64.919	16.252	19.72	56.269	2.982	14.2	71.75	2018-05-08	5	0
49	2018-05-09	1.618	36.935	27.082	58.768	25.459	17.05	42.32	2.073	14.2	60.5	2018-05-09	6	0
50	2018-05-10	1.544	36.836	23.539	58.669	24.167	15.463	38.322	1.974	13.0	61.286	2018-05-10	10	0
51	2018-05-11	1.325	24.635	17.721	40.491	27.341	14.875	35.472	1.305	14.3	61.167	2018-05-11	3	0
52	2018-05-12	1.735	37.476	28.382	58.764	22.223	11.174	29.026	1.967	10.5	83.667	2018-05-12	6	0
53	2018-05-13	1.733	43.118	27.155	59.164	25.573	13.179	37.103	1.832	11.9	75.375	2018-05-13	3	0
54	2018-05-14	1.686	29.681	25.936	50.828	28.456	8.874	22.134	1.769	12.1	73.0	2018-05-14	5	0
55	2018-05-15	1.576	29.529	25.235	48.515	26.65	8.45	24.305	1.927	13.1	63.875	2018-05-15	3	0
56	2018-05-16	1.58	34.806	28.196	55.154	22.956	10.737	32.779	2.225	14.3	49.0	2018-05-16	7	0
57	2018-05-17	1.322	32.099	26.407	52.462	26.278	9.099	25.907	2.695	14.9	44.714	2018-05-17	9	0
58	2018-05-18	1.23	28.061	17.054	40.091	32.074	8.636	22.794	1.639	16.9	37.5	2018-05-18	2	0
59	2018-05-19	2.027	40.684	27.198	61.627	30.064	10.421	30.411	2.701	18.8	37.5	2018-05-19	4	0
60	2018-05-20	1.869	39.086	24.221	55.818	30.046	10.614	30.248	2.25	19.2	44.0	2018-05-20	3	0
61	2018-05-21	2.001	41.956	26.931	60.661	21.721	12.216	32.196	2.735	18.4	51.0	2018-05-21	8	0
62	2018-05-22	1.369	22.317	30.043	53.587	20.982	14.242	30.677	2.904	16.8	63.375	2018-05-22	3	0
63	2018-05-23	1.235	16.358	23.976	40.281	28.338	11.683	23.848	2.68	16.5	57.5	2018-05-23	5	0
64	2018-05-24	1.268	19.664	26.351	45.956	28.352	12.057	21.655	2.766	16.1	62.75	2018-05-24	5	0
65	2018-05-25	1.044	17.143	17.56	34.694	29.648	20.472	38.635	2.386	17.8	62.25	2018-05-25	2	0
66	2018-05-26	1.356	23.999	36.563	60.554	24.886	22.075	47.427	2.725	17.6	61.375	2018-05-26	5	0
67	2018-05-27	1.248	21.573	33.748	55.249	21.724	12.662	30.045	2.302	19.0	52.875	2018-05-27	2	0
68	2018-05-28	1.171	22.735	29.323	52.018	30.788	13.59	33.257	2.524	20.7	48.375	2018-05-28	5	0
69	2018-05-29	1.243	18.471	30.02	48.451	19.216	14.433	33.1	2.862	18.5	54.25	2018-05-29	3	0
70	2018-05-30	1.297	18.369	31.603	49.9	24.02	15.702	35.717	2.859	18.6	58.75	2018-05-30	6	0
71	2018-05-31	1.453	24.119	37.61	61.491	17.868	26.142	64.243	3.224	19.6	60.2	2018-05-31	3	0
72	2018-06-01	1.137	22.157	24.007	46.101	26.186	20.828	62.04	4.257	19.8	37.875	2018-06-01	6	0
73	2018-06-02	1.17	19.929	26.826	46.531	30.308	12.526	34.203	3.19	21.5	39.0	2018-06-02	5	0
74	2018-06-03	1.25	17.821	31.47	49.206	26.183	11.536	29.617	3.116	17.5	57.0	2018-06-03	6	0
75	2018-06-04	1.145	17.751	20.909	38.673	28.925	12.106	26.756	2.798	19.5	50.75	2018-06-04	0	0
76	2018-06-05	0.967	15.728	15.819	31.605	35.859	13.699	30.609	3.049	21.9	40.875	2018-06-05	3	0
77	2018-06-06	1.178	21.184	18.375	39.518	34.23	12.123	26.55	4.209	22.0	36.0	2018-06-06	3	0
78	2018-06-07	1.302	25.89	31.874	57.67	31.781	11.388	26.876	3.378	22.8	36.0	2018-06-07	4	0
79	2018-06-08	1.002	16.159	17.206	33.263	36.31	11.67	24.656	2.07	22.4	44.5	2018-06-08	5	0
80	2018-06-09	1.174	15.822	25.599	41.357	30.387	9.192	18.717	2.209	19.3	53.625	2018-06-09	2	0
81	2018-06-10	1.201	16.36	24.78	41.123	33.097	10.576	21.627	2.783	19.7	54.125	2018-06-10	4	0
82	2018-06-11	1.29	19.321	30.035	49.531	33.418	10.488	24.582	3.742	21.3	47.5	2018-06-11	2	0
83	2018-06-12	1.271	18.637	26.438	44.985	28.12	11.878	25.96	3.1	18.8	56.75	2018-06-12	2	0
84	2018-06-13	1.16	14.239	23.534	37.7	28.36	10.401	22.268	2.663	18.8	55.625	2018-06-13	0	0
85	2018-06-14	1.346	33.91	30.842	64.692	26.129	12.061	27.738	2.718	20.2	49.375	2018-06-14	7	0
86	2018-06-15	1.002	16.614	14.163	30.754	38.096	11.066	25.145	1.891	21.3	45.375	2018-06-15	4	0
87	2018-06-16	1.158	22.134	17.985	40.04	34.911	14.624	35.953	2.398	21.3	46.875	2018-06-16	4	0
88	2018-06-17	1.5	30.273	35.249	65.468	24.421	13.846	30.203	3.764	23.3	37.0	2018-06-17	4	0
89	2018-06-18	1.363	23.913	30.722	54.592	28.772	17.58	56.336	3.269	24.1	30.429	2018-06-18	1	0
90	2018-06-19	1.429	23.306	30.314	53.448	30.94	16.181	39.165	3.652	23.1	36.75	2018-06-19	2	0
91	2018-06-20	1.356	20.241	27.018	47.223	35.169	13.226	31.586	3.171	22.9	38.375	2018-06-20	4	0
92	2018-06-21	1.357	15.22	25.905	41.091	30.76	13.097	31.281	3.45	21.7	41.25	2018-06-21	9	0
93	2018-06-22	2.817	15.308	18.349	34.566	31.112	14.989	34.259	2.518	22.7	37.625	2018-06-22	2	0
94	2018-06-23	3.012	18.052	28.246	45.933	29.968	12.456	33.428	3.313	23.1	31.5	2018-06-23	5	0
95	2018-06-24	2.98	18.664	27.034	45.486	32.391	13.097	34.614	3.203	24.7	32.75	2018-06-24	2	0
96	2018-06-25	2.258	16.5	42.626	44.916	29.324	16.261	36.81	3.503	24.8	39.375	2018-06-25	5	0
97	2018-06-26	1.756	17.753	35.625	53.031	29.449	16.893	37.519	3.289	26.3	33.625	2018-06-26	3	0
98	2018-06-27	1.504	18.916	34.734	53.44	29.42	16.366	36.82	7.417	25.9	35.0	2018-06-27	2	0
99	2018-06-28	1.485	19.823	36.342	56.121	29.169	14.223	36.017	3.567	26.5	28.875	2018-06-28	3	0
100	2018-06-29	1.368	19.599	23.352	41.399	34.882	15.632	37.724	3.135	29.3	22.375	2018-06-29	2	0
101	2018-06-30	1.629	25.147	35.307	58.695	31.883	22.265	51.569	4.371	30.0	17.75	2018-06-30	4	0
102	2018-07-01	1.887	25.964	48.915	70.534	28.705	26.816	64.703	4.951	30.2	15.125	2018-07-01	6	0
103	2018-07-02	1.393	20.324	23.94	44.681	33.91	18.045	44.526	3.709	30.9	18.5	2018-07-02	7	0
104	2018-07-03	1.4	19.642	27.755	47.7	29.576	15.256	38.927	3.636	28.9	17.25	2018-07-03	3	0
105	2018-07-04	1.471	20.457	29.259	49.957	32.03	14.285	36.391	3.523	28.6	16.75	2018-07-04	8	0
106	2018-07-05	1.521	20.412	27.829	48.382	35.742	12.721	36.938	3.177	28.3	20.0	2018-07-05	2	0
107	2018-07-06	1.378	18.922	16.913	36.724	34.654	13.71	40.642	3.026	29.4	20.375	2018-07-06	3	0
108	2018-07-07	1.656	23.312	30.007	52.621	32.991	16.856	39.731	3.909	28.4	22.125	2018-07-07	3	0
109	2018-07-08	1.599	19.334	25.933	44.298	34.563	16.776	37.128	3.406	26.7	36.75	2018-07-08	1	0
110	2018-07-09	1.632	18.923	22.619	42.085	37.278	16.895	36.517	3.198	27.8	37.25	2018-07-09	5	0
111	2018-07-10	1.628	18.542	27.188	46.431	31.251	15.373	36.758	3.606	28.2	39.5	2018-07-10	1	0
112	2018-07-11	1.793	22.309	33.068	56.167	34.93	15.542	38.666	4.378	30.1	32.143	2018-07-11	4	0
113	2018-07-12	1.53	19.931	22.381	43.307	39.454	14.404	36.073	3.243	33.1	20.5	2018-07-12	2	0
114	2018-07-13	1.644	18.432	24.877	43.462	35.758	15.212	38.768	3.272	31.5	18.75	2018-07-13	1	0
115	2018-07-14	1.701	19.72	26.994	47.433	34.222	15.396	39.791	3.535	28.9	30.25	2018-07-14	4	0
116	2018-07-15	1.852	23.473	34.013	56.535	34.098	17.814	47.505	4.304	28.1	28.75	2018-07-15	5	0
117	2018-07-16	1.727	18.255	24.994	43.884	32.738	15.289	33.832	3.137	26.0	35.875	2018-07-16	5	0
118	2018-07-17	1.735	20.957	32.18	52.443	32.794	11.859	32.757	3.329	24.2	53.333	2018-07-17	3	0
119	2018-07-18	1.672	24.476	32.507	57.502	32.342	12.327	38.153	4.292	25.4	49.25	2018-07-18	3	0
120	2018-07-19	1.769	26.496	30.839	56.827	32.058	14.494	41.281	5.032	29.4	27.625	2018-07-19	2	0
121	2018-07-20	1.87	25.228	35.257	60.973	31.007	16.723	36.407	4.129	29.3	14.125	2018-07-20	3	0
122	2018-07-21	1.834	18.72	29.843	49.075	31.456	14.354	32.499	3.39	26.7	32.125	2018-07-21	6	0
123	2018-07-22	2.167	19.52	32.993	29.869	32.749	13.81	34.116	2.259	23.1	51.429	2018-07-22	6	0
124	2018-07-23	1.047	18.434	30.419	49.658	34.792	11.958	34.145	2.737	24.0	47.25	2018-07-23	6	0
125	2018-07-24	1.236	19.687	39.991	65.583	32.536	15.628	53.02	3.001	26.5	40.875	2018-07-24	7	0
126	2018-07-25	1.124	17.774	30.747	51.858	35.532	16.219	50.396	3.094	28.4	37.286	2018-07-25	6	0
127	2018-07-26	1.106	17.87	21.568	43.323	29.097	22.211	65.039	3.889	31.2	31.25	2018-07-26	4	0
128	2018-07-27	0.711	6.629	9.996	19.925	31.616	19.459	54.51	2.036	29.7	39.25	2018-07-27	4	0
129	2018-07-28	0.935	24.465	47.558	70.126	27.572	21.359	75.582	3.096	29.2	34.0	2018-07-28	2	0
130	2018-07-29	1.031	15.7	31.187	52.907	32.185	17.773	58.952	3.971	31.3	23.25	2018-07-29	3	0
131	2018-07-30	1.086	18.842	39.305	62.011	28.319	18.484	64.753	4.605	30.2	25.5	2018-07-30	8	0
132	2018-07-31	0.678	16.417	28.553	47.067	32.339	16.136	53.531	3.403	31.3	23.333	2018-07-31	2	0
133	2018-08-01	0.932	15.547	32.844	49.967	31.614	17.963	62.631	2.942	27.2	27.714	2018-08-01	6	0
134	2018-08-02	0.915	9.393	22.57	37.66	38.295	17.699	43.253	2.754	28.4	26.625	2018-08-02	2	0
135	2018-08-03	0.992	12.403	19.502	35.811	38.51	14.711	39.645	1.661	26.5	38.0	2018-08-03	5	0
136	2018-08-04	1.564	25.332	61.849	89.908	28.808	19.945	64.017	4.571	26.8	33.0	2018-08-04	2	0
137	2018-08-05	1.104	23.436	45.357	71.204	29.148	20.815	51.815	3.948	26.7	39.5	2018-08-05	7	0
138	2018-08-06	0.737	6.801	15.001	26.457	31.871	16.774	36.841	2.585	25.0	51.125	2018-08-06	4	0
139	2018-08-07	0.864	8.366	20.877	33.525	29.351	11.184	33.929	2.507	25.2	48.25	2018-08-07	5	0
140	2018-08-08	1.289	8.149	29.604	49.212	33.47	18.904	40.074	2.911	26.9	44.25	2018-08-08	7	0
141	2018-08-09	1.329	8.823	34.433	55.084	35.786	14.904	43.291	3.082	27.7	42.375	2018-08-09	3	0
142	2018-08-10	0.918	6.707	14.221	23.641	34.584	10.56	31.683	1.483	24.1	52.25	2018-08-10	1	0
143	2018-08-11	1.017	9.856	30.669	43.737	25.631	8.961	28.846	2.137	22.4	54.625	2018-08-11	3	0
144	2018-08-12	1.531	13.234	47.032	69.36	27.634	13.598	40.491	3.614	23.7	47.125	2018-08-12	2	0
145	2018-08-13	1.05	10.119	29.853	43.014	27.237	11.458	30.557	2.094	20.9	53.125	2018-08-13	2	0
146	2018-08-14	1.012	8.102	28.413	39.876	25.869	11.002	30.498	1.771	19.6	58.125	2018-08-14	3	0
147	2018-08-15	1.083	10.415	36.103	50.448	27.292	9.415	28.012	2.242	20.3	47.0	2018-08-15	3	0
148	2018-08-16	1.129	11.09	29.808	45.464	29.185	11.479	31.884	2.451	22.5	45.875	2018-08-16	4	0
149	2018-08-17	1.289	16.366	32.65	56.399	29.783	12.824	39.228	2.862	26.3	37.25	2018-08-17	2	0
150	2018-08-18	1.185	11.281	32.083	48.442	34.323	13.551	41.181	2.767	25.3	41.0	2018-08-18	4	0
151	2018-08-19	0.999	10.582	26.62	39.906	31.114	13.501	37.909	2.059	21.4	48.875	2018-08-19	3	0
152	2018-08-20	1.134	10.892	36.797	51.231	26.156	11.101	28.641	2.228	20.1	50.875	2018-08-20	1	0
153	2018-08-21	1.442	11.281	32.527	46.887	30.681	13.799	33.169	2.868	22.3	46.5	2018-08-21	2	0
154	2018-08-22	0.944	13.662	95.784	112.504	28.719	11.853	41.932	1.839	24.0	45.625	2018-08-22	4	0
155	2018-08-23	1.154	13.7	28.584	42.423	30.271	9.92	26.194	3.02	20.5	53.125	2018-08-23	7	0
156	2018-08-24	0.928	9.876	17.135	26.944	33.946	9.039	25.053	2.726	21.6	37.625	2018-08-24	1	0
157	2018-08-25	2.018	15.906	24.215	39.981	33.604	13.995	35.048	4.212	24.5	35.375	2018-08-25	3	0
158	2018-08-26	2.14	13.023	16.356	29.366	28.778	13.185	39.878	4.421	25.4	33.375	2018-08-26	5	0
159	2018-08-27	2.644	17.178	24.372	41.239	27.664	15.239	44.148	5.236	24.5	38.0	2018-08-27	2	0
160	2018-08-28	2.321	15.674	29.861	45.235	24.053	13.647	34.123	3.817	23.5	40.25	2018-08-28	0	0
161	2018-08-29	1.396	22.561	42.781	65.128	25.271	12.365	34.796	4.471	24.5	35.75	2018-08-29	2	0
162	2018-08-30	1.706	13.093	17.034	29.203	35.201	12.863	36.84	3.382	25.5	33.875	2018-08-30	7	0
163	2018-08-31	1.64	11.824	14.037	26.148	33.976	13.413	33.783	3.273	24.9	40.5	2018-08-31	0	0
164	2018-09-01	0.773	11.574	25.146	36.631	28.337	23.298	56.26	3.535	21.5	40.0	2018-09-01	5	0
165	2018-09-02	1.62	11.997	23.745	35.635	27.592	18.227	45.808	3.466	20.8	38.875	2018-09-02	3	0
166	2018-09-03	1.463	12.765	24.136	36.574	31.414	17.689	53.235	3.135	21.1	34.0	2018-09-03	4	0
167	2018-09-04	1.54	14.459	24.006	37.898	33.175	21.035	50.069	3.572	22.0	41.25	2018-09-04	2	0
168	2018-09-05	1.549	16.26	27.628	43.672	30.064	21.139	47.642	4.285	23.3	39.0	2018-09-05	9	0
169	2018-09-06	1.499	17.664	32.616	49.261	32.361	22.123	77.934	5.214	24.3	30.75	2018-09-06	8	0
170	2018-09-07	1.755	20.422	22.685	42.519	29.071	20.534	65.252	4.59	25.0	24.75	2018-09-07	3	0
171	2018-09-08	2.849	32.107	73.538	105.422	20.384	22.465	67.511	7.734	23.5	24.875	2018-09-08	3	0
172	2018-09-09	2.124	23.104	30.832	53.106	29.199	20.53	52.081	4.707	21.9	40.25	2018-09-09	5	0
173	2018-09-10	1.841	16.181	19.242	34.903	34.272	21.599	62.443	3.59	23.1	38.25	2018-09-10	0	0
174	2018-09-11	2.463	26.053	47.088	74.194	26.727	18.545	56.8	5.84	24.4	24.875	2018-09-11	2	0
175	2018-09-12	2.758	29.544	40.853	69.577	24.415	18.429	50.888	5.018	22.8	34.5	2018-09-12	5	0
176	2018-09-13	1.85	18.296	26.198	44.327	36.523	14.954	40.855	3.711	23.2	35.875	2018-09-13	3	0
177	2018-09-14	2.336	17.88	22.566	40.404	29.351	18.283	45.462	3.827	24.3	29.0	2018-09-14	5	0
178	2018-09-15	2.339	21.008	34.83	55.589	20.962	22.986	65.576	4.457	25.5	20.286	2018-09-15	4	0
179	2018-09-16	2.149	30.205	61.458	91.425	10.697	20.468	54.919	6.447	24.5	14.75	2018-09-16	0	0
180	2018-09-17	2.381	26.504	44.685	71.087	19.519	16.773	47.265	5.702	22.1	30.875	2018-09-17	3	0
181	2018-09-18	1.918	12.176	11.268	23.562	30.974	13.509	41.995	3.66	20.3	50.625	2018-09-18	2	0
182	2018-09-19	0.987	12.037	13.621	25.569	22.551	8.985	18.145	2.286	16.4	75.0	2018-09-19	3	0
183	2018-09-20	1.572	7.774	5.002	12.501	27.633	7.832	17.368	1.956	17.2	66.625	2018-09-20	2	0
184	2018-09-21	2.253	10.777	10.47	21.23	27.994	10.693	22.24	2.915	19.2	56.0	2018-09-21	2	0
185	2018-09-22	2.387	19.019	35.721	54.529	23.863	11.889	46.3	2.904	19.0	54.25	2018-09-22	5	0
186	2018-09-23	1.897	17.163	33.88	52.747	22.782	12.669	26.148	3.34	18.7	52.125	2018-09-23	2	0
187	2018-09-24	1.84	17.873	41.712	59.584	23.671	11.319	19.744	4.348	18.5	53.875	2018-09-24	3	0
188	2018-09-25	1.986	19.363	59.282	78.687	20.324	12.351	25.804	7.288	19.3	45.625	2018-09-25	1	0
189	2018-09-26	1.824	18.533	41.53	60.057	22.746	13.63	37.384	8.793	20.9	41.5	2018-09-26	4	0
190	2018-09-27	1.649	11.861	35.025	46.91	24.932	8.856	21.965	5.115	19.7	54.375	2018-09-27	1	0
191	2018-09-28	1.635	11.961	31.668	43.63	21.978	7.474	19.026	5.86	19.5	52.875	2018-09-28	1	0
192	2018-09-29	1.958	18.796	60.03	78.55	22.601	13.852	39.078	10.789	20.9	37.375	2018-09-29	4	0
193	2018-09-30	2.152	28.002	82.355	109.956	17.196	17.524	48.894	13.902	21.0	28.375	2018-09-30	4	0
194	2018-10-01	1.975	20.422	54.246	74.669	18.636	15.207	41.269	11.138	20.8	35.375	2018-10-01	6	0
195	2018-10-02	1.937	18.308	50.031	68.334	15.196	20.052	43.363	10.237	21.9	35.875	2018-10-02	4	0
196	2018-10-03	2.509	24.909	100.861	125.792	8.571	21.683	49.946	35.123	21.6	32.375	2018-10-03	8	0
197	2018-10-04	2.35	27.372	105.012	132.444	7.459	17.338	41.502	11.56	20.3	26.875	2018-10-04	5	0
198	2018-10-05	1.93	45.565	52.051	97.587	18.053	14.763	35.72	7.762	17.9	38.625	2018-10-05	1	0
199	2018-10-06	1.678	9.476	24.31	33.684	22.719	9.0	24.999	3.154	11.6	63.143	2018-10-06	1	0
200	2018-10-07	1.741	14.331	39.795	54.11	19.996	7.613	17.739	5.962	12.3	58.625	2018-10-07	1	0
201	2018-10-08	2.566	25.199	65.019	90.218	16.473	15.189	31.944	11.014	14.6	54.25	2018-10-08	3	0
202	2018-10-09	2.515	31.396	67.243	98.611	14.441	22.249	43.015	13.66	17.4	44.375	2018-10-09	1	0
203	2018-10-10	2.618	25.499	64.258	89.808	14.126	22.837	31.276	10.407	16.6	61.167	2018-10-10	8	0
204	2018-10-11	2.495	24.426	53.913	78.354	10.033	24.691	35.998	10.455	15.8	69.125	2018-10-11	4	0
205	2018-10-12	1.889	17.48	24.812	42.346	15.941	20.827	34.405	10.562	16.1	63.375	2018-10-12	1	0
206	2018-10-13	1.954	15.077	31.459	46.489	16.13	9.38	16.322	2.056	13.1	77.5	2018-10-13	4	0
207	2018-10-14	2.48	26.683	56.241	82.944	14.379	19.023	34.077	4.087	15.4	63.0	2018-10-14	1	0
208	2018-10-15	2.714	31.043	107.734	138.799	10.931	25.837	58.06	5.968	16.4	49.625	2018-10-15	2	0
209	2018-10-16	1.83	16.451	39.123	55.547	17.143	11.969	27.9	2.921	13.8	57.75	2018-10-16	2	0
210	2018-10-17	1.907	18.724	44.289	62.994	15.381	9.853	17.996	2.782	13.3	54.0	2018-10-17	4	0
211	2018-10-18	2.43	25.499	67.55	93.051	15.372	15.518	30.75	3.969	15.6	37.833	2018-10-18	1	0
212	2018-10-19	2.284	26.183	58.188	84.412	18.981	17.043	46.07	3.516	14.6	37.75	2018-10-19	0	0
213	2018-10-20	2.574	28.285	64.084	92.386	14.505	18.382	36.489	3.904	15.2	43.75	2018-10-20	3	0
214	2018-10-21	2.78	29.006	82.116	111.096	11.179	22.568	47.954	4.421	15.3	56.25	2018-10-21	3	0
215	2018-10-22	2.3	21.599	51.055	72.712	13.605	18.309	30.324	1.58	15.1	60.375	2018-10-22	3	0
216	2018-10-23	2.678	27.099	77.114	107.01	9.213	18.885	33.061	4.986	14.1	50.875	2018-10-23	2	0
217	2018-10-24	2.549	23.37	69.269	92.642	10.04	18.559	41.485	7.566	15.7	49.25	2018-10-24	0	0
218	2018-10-25	2.013	13.261	26.831	40.082	22.163	16.989	55.564	6.57	16.7	56.25	2018-10-25	0	0
219	2018-10-26	1.773	8.91	12.752	21.689	27.76	28.593	47.674	2.593	15.4	53.875	2018-10-26	0	0
220	2018-10-27	2.112	15.036	47.431	62.452	19.793	14.337	28.691	2.896	8.1	57.625	2018-10-27	1	0
221	2018-10-28	2.05	17.435	44.836	62.248	13.764	10.68	28.5	5.888	8.6	52.75	2018-10-28	0	0
222	2018-10-29	2.346	20.932	55.618	76.599	11.885	13.979	30.363	5.415	9.3	47.5	2018-10-29	6	0
223	2018-10-30	2.276	23.091	56.775	79.064	12.754	14.265	28.376	4.046	10.3	34.125	2018-10-30	7	0
224	2018-10-31	2.911	29.858	89.1	119.1	10.46	17.334	29.096	4.167	10.6	27.625	2018-10-31	4	0
225	2018-11-01	1.774	13.346	26.625	39.936	18.012	13.01	31.508	4.979	9.3	54.0	2018-11-01	7	0
226	2018-11-02	1.593	8.005	13.803	21.826	20.085	12.249	30.023	6.394	8.1	62.0	2018-11-02	2	0
227	2018-11-03	1.839	13.575	28.185	41.745	16.219	11.558	25.805	5.227	8.0	60.571	2018-11-03	2	0
228	2018-11-04	2.259	21.237	45.163	66.253	13.926	16.08	22.936	3.83	9.0	57.875	2018-11-04	2	0
229	2018-11-05	2.551	27.341	49.515	76.862	6.61	18.206	19.797	2.773	8.0	69.375	2018-11-05	4	0
230	2018-11-06	1.894	15.332	30.863	46.153	12.463	8.454	14.287	2.499	4.5	84.875	2018-11-06	4	0
231	2018-11-07	2.073	16.584	33.789	50.25	12.863	9.315	17.211	2.487	5.6	79.75	2018-11-07	4	0
232	2018-11-08	2.201	19.052	40.946	60.037	6.94	17.746	24.846	6.025	6.7	83.375	2018-11-08	6	0
233	2018-11-09	2.374	22.497	45.585	68.113	9.441	23.927	32.705	8.013	7.9	72.5	2018-11-09	2	0
234	2018-11-10	2.799	29.584	77.773	107.371	9.09	24.962	38.949	9.419	8.0	63.875	2018-11-10	4	0
235	2018-11-11	2.782	27.143	70.557	97.756	7.294	22.383	24.238	3.486	7.8	69.0	2018-11-11	3	0
236	2018-11-12	2.319	23.602	49.236	72.84	8.309	14.873	15.713	3.028	7.2	77.375	2018-11-12	11	0
237	2018-11-13	1.968	14.701	34.097	48.756	12.703	8.781	18.766	5.736	6.7	72.0	2018-11-13	4	0
238	2018-11-14	1.958	14.134	27.639	41.773	13.651	15.289	33.232	9.897	7.1	68.625	2018-11-14	5	0
239	2018-11-15	2.037	17.121	33.699	50.807	11.517	20.524	35.033	10.04	8.7	70.5	2018-11-15	7	0
240	2018-11-16	2.203	19.743	41.039	60.781	14.335	21.487	30.528	4.896	9.4	69.25	2018-11-16	1	0
241	2018-11-17	2.88	26.886	72.157	99.049	8.613	18.597	24.924	7.011	10.0	55.429	2018-11-17	4	0
242	2018-11-18	2.946	28.471	78.247	106.877	6.415	21.13	30.247	11.027	7.3	60.5	2018-11-18	3	0
243	2018-11-19	3.139	30.958	89.46	120.452	7.492	23.678	32.575	8.459	7.2	54.75	2018-11-19	2	0
244	2018-11-20	3.321	36.206	94.987	131.23	7.133	30.476	43.301	12.1	7.5	50.5	2018-11-20	3	0
245	2018-11-21	3.702	37.909	109.374	147.304	7.782	35.071	40.599	11.262	7.8	57.625	2018-11-21	3	0
246	2018-11-22	2.31	26.455	64.511	91.776	10.218	22.047	29.504	4.129	8.3	64.375	2018-11-22	4	0
247	2018-11-23	1.69	20.074	40.074	60.08	10.254	17.316	19.939	2.125	7.1	80.625	2018-11-23	1	0
248	2018-11-24	1.405	13.414	25.834	39.173	15.189	8.546	13.62	1.461	4.9	70.0	2018-11-24	4	0
249	2018-11-25	1.694	14.293	38.375	52.711	13.04	7.274	9.896	1.163	2.7	88.5	2018-11-25	1	0
250	2018-11-26	2.271	21.328	60.93	81.592	8.337	18.628	22.05	2.029	3.5	83.125	2018-11-26	8	0
251	2018-11-27	2.248	25.09	60.2	85.215	9.672	22.828	29.95	3.109	4.9	75.75	2018-11-27	1	0
252	2018-11-28	2.863	31.8	99.267	130.833	8.951	28.572	36.331	5.042	6.4	69.25	2018-11-28	3	0
253	2018-11-29	2.771	31.682	101.36	133.125	7.286	28.592	34.922	6.637	8.4	65.375	2018-11-29	1	0
254	2018-11-30	1.539	31.974	29.106	60.93	10.771	11.544	15.839	2.27	7.7	74.0	2018-11-30	4	0
255	2018-12-01	2.543	26.976	70.864	97.046	7.804	15.702	20.358	1.906	8.1	86.375	2018-12-01	11	0
256	2018-12-02	2.389	22.737	57.273	79.969	12.089	15.202	22.795	2.071	6.7	82.375	2018-12-02	8	0
257	2018-12-03	2.634	29.698	79.153	108.898	8.066	20.653	31.463	3.822	5.1	75.125	2018-12-03	5	0
258	2018-12-04	2.549	29.325	69.763	99.125	8.035	28.89	45.271	3.141	6.0	81.75	2018-12-04	2	0
259	2018-12-05	2.962	29.58	81.905	111.496	4.619	49.414	60.111	3.117	6.6	86.75	2018-12-05	1	0
260	2018-12-06	2.45	25.081	55.072	80.192	7.455	11.708	37.806	1.961	5.4	89.875	2018-12-06	2	0
261	2018-12-07	2.2	20.059	41.231	61.273	9.121	9.815	40.888	1.502	3.1	96.375	2018-12-07	3	0
262	2018-12-08	2.507	26.551	59.468	86.028	7.755	16.567	32.506	1.969	5.1	85.125	2018-12-08	4	0
263	2018-12-09	2.373	25.177	60.931	86.117	10.096	15.971	33.358	2.378	5.0	82.875	2018-12-09	2	0
264	2018-12-10	2.75	28.302	75.063	103.431	9.621	18.926	41.29	3.406	3.7	80.75	2018-12-10	1	0
265	2018-12-11	2.991	31.209	106.069	137.069	8.603	22.43	44.869	3.916	4.7	74.875	2018-12-11	2	0
266	2018-12-12	2.442	26.191	62.528	88.723	11.413	17.036	47.437	3.004	7.7	52.125	2018-12-12	6	0
267	2018-12-13	1.822	19.75	32.857	52.66	20.854	10.789	50.411	2.451	7.7	55.875	2018-12-13	2	0
268	2018-12-14	2.022	24.303	41.712	66.031	14.96	12.604	48.691	3.155	3.4	62.75	2018-12-14	2	0
269	2018-12-15	2.831	32.779	86.815	119.629	9.283	19.821	63.122	4.511	3.8	58.25	2018-12-15	1	0
270	2018-12-16	3.17	35.643	104.725	140.428	8.747	23.786	62.107	5.047	5.0	60.0	2018-12-16	1	0
271	2018-12-17	2.738	27.829	71.716	99.708	5.547	23.1	42.09	3.249	3.0	78.75	2018-12-17	4	0
272	2018-12-18	2.586	20.427	57.669	78.11	7.813	17.552	28.969	2.074	2.0	99.25	2018-12-18	7	0
273	2018-12-19	2.577	23.279	68.041	91.359	9.434	23.537	38.766	2.656	3.1	87.375	2018-12-19	8	0
274	2018-12-20	2.775	27.15	68.568	95.734	5.994	27.729	41.2	2.945	2.0	92.375	2018-12-20	1	0
275	2018-12-21	2.725	25.668	54.391	80.135	6.937	13.992	21.586	2.211	1.5	93.125	2018-12-21	8	0
276	2018-12-22	2.369	27.273	83.787	114.256	4.859	15.715	27.281	6.042	1.8	76.125	2018-12-22	2	0
277	2018-12-23	2.564	30.194	79.125	109.342	5.993	21.606	34.064	6.505	1.7	78.5	2018-12-23	0	0
278	2018-12-24	2.281	28.49	67.392	95.87	6.012	23.02	34.405	7.001	2.0	77.5	2018-12-24	1	0
279	2018-12-25	2.267	23.978	65.265	89.314	10.305	17.225	24.244	5.856	1.6	84.25	2018-12-25	2	0
280	2018-12-26	2.708	32.349	98.177	130.541	6.117	22.758	36.515	7.382	3.0	62.125	2018-12-26	3	0
281	2018-12-27	2.848	34.175	101.691	135.591	4.884	17.131	34.881	6.938	7.7	66.75	2018-12-27	4	0
282	2018-12-28	2.167	20.908	38.13	58.989	11.979	9.73	18.758	5.359	2.5	79.375	2018-12-28	3	0
283	2018-12-29	2.335	20.074	41.847	61.952	8.077	12.013	16.875	4.838	-1.3	83.75	2018-12-29	4	0
284	2018-12-30	2.357	23.484	48.548	72.039	8.631	18.208	32.219	6.063	-0.3	65.0	2018-12-30	8	0
285	2018-12-31	2.285	24.188	52.839	77.03	6.895	15.778	32.606	6.286	1.6	65.625	2018-12-31	5	0
286	2019-01-01	2.245	21.791	48.384	70.2	10.312	15.341	29.872	6.42	2.3	67.0	2019-01-01	3	0
287	2019-01-02	2.489	27.2	65.834	92.846	6.371	20.359	37.439	7.167	1.4	65.875	2019-01-02	4	0
288	2019-01-03	2.495	21.714	43.424	65.134	7.335	22.528	31.113	5.578	-0.8	93.625	2019-01-03	2	0
289	2019-01-04	2.312	17.111	28.437	45.279	15.331	22.186	25.636	4.645	-1.1	93.625	2019-01-04	2	0
290	2019-01-05	2.698	26.736	53.384	80.18	7.214	26.307	33.686	6.204	-1.1	86.5	2019-01-05	1	0
291	2019-01-06	2.746	28.567	61.524	90.098	7.796	19.791	33.254	6.996	3.4	65.5	2019-01-06	0	0
292	2019-01-07	2.114	17.888	29.01	46.89	17.251	16.378	56.551	5.492	2.7	59.125	2019-01-07	5	0
293	2019-01-08	2.773	21.919	42.438	64.368	10.886	23.716	66.156	5.666	2.6	50.286	2019-01-08	3	0
294	2019-01-09	2.161	14.459	22.4	36.857	21.478	9.89	30.802	5.432	1.6	52.75	2019-01-09	5	0
295	2019-01-10	2.439	19.897	42.574	62.516	14.607	12.233	20.278	7.116	-1.5	52.625	2019-01-10	4	0
296	2019-01-11	2.635	24.865	37.855	62.703	10.268	18.751	26.203	6.867	-2.0	57.875	2019-01-11	6	0
297	2019-01-12	2.951	28.333	58.273	86.655	6.469	27.996	39.791	7.365	-1.9	59.875	2019-01-12	4	0
298	2019-01-13	3.612	32.285	87.89	120.174	3.202	27.453	49.773	8.238	2.1	54.75	2019-01-13	2	0
299	2019-01-14	2.509	24.615	59.108	83.72	7.701	20.48	37.62	7.989	2.7	70.25	2019-01-14	4	0
300	2019-01-15	2.437	24.862	57.505	82.354	9.457	21.065	39.043	7.788	3.0	66.0	2019-01-15	6	0
301	2019-01-16	2.552	26.734	64.492	90.659	10.163	19.491	43.497	7.14	4.6	59.25	2019-01-16	8	0
302	2019-01-17	2.459	20.308	40.567	60.849	12.538	16.185	27.678	5.542	1.7	81.75	2019-01-17	1	0
303	2019-01-18	2.31	16.832	31.79	48.689	16.306	7.041	11.168	4.326	-4.0	90.5	2019-01-18	4	0
304	2019-01-19	2.731	29.151	54.115	83.309	10.036	17.84	22.432	6.204	-4.3	74.625	2019-01-19	4	0
305	2019-01-20	2.469	31.136	43.988	74.9	10.726	27.425	35.323	5.405	-6.4	81.125	2019-01-20	1	0
306	2019-01-21	2.63	29.161	48.834	80.213	16.449	31.977	37.85	8.018	-6.4	76.875	2019-01-21	0	0
307	2019-01-22	3.091	32.008	54.197	86.254	16.903	38.997	50.089	9.658	-2.8	67.625	2019-01-22	2	0
308	2019-01-23	2.963	32.541	57.605	90.157	14.571	39.476	68.612	9.737	-2.8	68.75	2019-01-23	3	0
309	2019-01-24	2.724	31.015	57.9	88.95	14.584	36.119	53.89	9.29	-1.2	67.625	2019-01-24	4	0
310	2019-01-25	2.965	29.33	65.545	94.876	11.629	29.601	55.393	8.553	2.6	72.375	2019-01-25	1	0
311	2019-01-26	3.082	28.768	67.747	96.527	12.356	32.122	71.318	8.819	2.5	70.625	2019-01-26	2	0
312	2019-01-27	3.27	29.191	77.226	106.443	11.923	31.947	70.893	9.329	5.4	70.75	2019-01-27	8	0
313	2019-01-28	2.299	18.705	41.196	59.878	13.998	12.86	20.441	6.778	2.7	92.0	2019-01-28	3	0
314	2019-01-29	2.625	21.434	50.56	72.036	9.326	8.976	20.478	6.499	2.5	87.75	2019-01-29	2	0
315	2019-01-30	2.703	26.382	58.246	84.648	10.943	19.068	36.606	7.237	1.2	78.375	2019-01-30	2	0
316	2019-01-31	2.476	24.132	44.517	68.66	9.04	23.124	42.846	7.502	2.4	71.75	2019-01-31	2	0
317	2019-02-01	2.535	24.038	42.911	66.989	12.391	20.729	44.394	7.897	3.4	66.5	2019-02-01	3	0
318	2019-02-02	2.612	24.308	51.787	76.107	12.319	17.511	42.212	7.264	0.3	74.75	2019-02-02	4	0
319	2019-02-03	2.512	23.571	51.135	74.736	15.011	11.248	29.136	6.536	0.6	77.875	2019-02-03	2	0
320	2019-02-04	2.285	23.212	51.006	74.234	12.44	13.161	33.785	6.636	1.2	61.5	2019-02-04	6	0
321	2019-02-05	2.544	27.649	53.475	81.159	12.631	18.016	36.841	7.49	1.3	55.875	2019-02-05	3	0
322	2019-02-06	2.678	27.794	52.082	79.903	12.794	26.453	41.215	8.735	1.8	58.875	2019-02-06	3	0
323	2019-02-07	2.897	27.766	58.445	86.254	8.337	31.931	54.12	8.268	4.0	57.75	2019-02-07	1	0
324	2019-02-08	2.502	24.314	42.459	66.747	10.022	22.502	51.458	7.817	5.4	58.375	2019-02-08	3	0
325	2019-02-09	2.115	17.683	28.116	45.847	12.035	14.719	46.644	5.768	3.6	91.5	2019-02-09	5	0
326	2019-02-10	2.235	19.899	37.146	57.02	12.016	17.109	28.231	6.166	3.3	86.125	2019-02-10	3	0
327	2019-02-11	1.904	19.004	25.962	44.94	15.493	15.267	22.772	5.926	2.1	83.875	2019-02-11	1	0
328	2019-02-12	2.43	20.339	42.405	62.761	12.665	16.357	26.613	6.166	2.3	66.75	2019-02-12	8	0
329	2019-02-13	3.044	27.605	57.624	85.269	10.404	22.415	38.283	7.959	3.3	62.375	2019-02-13	2	0
330	2019-02-14	2.606	25.38	44.292	69.651	13.826	24.475	39.545	7.966	4.7	58.375	2019-02-14	1	0
331	2019-02-15	2.208	17.906	25.75	43.668	16.817	10.517	23.117	6.082	3.5	81.25	2019-02-15	4	0
332	2019-02-16	2.783	19.618	42.413	62.047	16.753	9.574	17.275	6.052	0.4	93.0	2019-02-16	5	0
333	2019-02-17	2.646	18.114	37.409	55.537	18.52	15.54	29.791	5.86	0.7	75.875	2019-02-17	4	0
334	2019-02-18	2.816	21.394	42.037	63.467	14.517	16.1	46.528	7.188	1.7	62.625	2019-02-18	7	0
335	2019-02-19	2.449	16.333	33.883	50.234	11.078	14.39	63.916	6.184	1.8	49.0	2019-02-19	2	0
336	2019-02-20	1.912	21.633	39.19	62.295	16.314	13.318	36.961	6.994	0.9	51.667	2019-02-20	3	0
337	2019-02-21	2.24	22.287	38.648	60.951	15.217	18.898	39.323	7.548	3.3	48.6	2019-02-21	0	0
338	2019-02-22	2.075	22.124	38.02	60.12	12.45	20.276	37.887	7.862	2.9	55.5	2019-02-22	8	0
339	2019-02-23	2.205	22.976	41.94	64.893	12.632	24.894	45.38	8.425	3.1	58.75	2019-02-23	8	0
340	2019-02-24	2.289	23.547	47.884	71.455	13.201	22.329	42.563	7.328	4.2	49.714	2019-02-24	7	0
341	2019-02-25	2.498	24.218	46.395	70.651	14.073	20.916	39.294	7.904	4.3	49.75	2019-02-25	6	0
342	2019-02-26	2.488	23.698	49.111	72.825	13.035	21.845	50.755	8.843	6.2	47.0	2019-02-26	1	0
343	2019-02-27	1.6	14.459	23.37	37.812	21.889	13.298	34.809	6.798	6.4	57.143	2019-02-27	7	0
344	2019-02-28	1.96	17.749	33.109	50.886	16.972	8.398	25.98	6.922	4.4	69.25	2019-02-28	8	0
345	2019-03-01	2.028	14.45	28.981	43.424	21.299	9.272	24.241	7.536	0.2	78.75	2019-03-01	7	0
346	2019-03-02	2.171	18.922	37.023	55.949	15.77	13.917	45.897	9.752	3.1	52.0	2019-03-02	5	0
347	2019-03-03	1.942	16.799	31.426	48.233	17.071	15.833	30.584	8.621	5.2	55.875	2019-03-03	4	0
348	2019-03-04	2.239	18.434	40.428	58.829	15.397	13.21	40.657	7.282	4.7	73.375	2019-03-04	4	0
349	2019-03-05	2.194	17.963	38.978	56.978	17.28	17.939	49.447	7.199	5.1	65.125	2019-03-05	1	0
350	2019-03-06	2.221	19.986	41.55	61.586	17.702	15.433	29.628	7.032	5.0	53.625	2019-03-06	2	0
351	2019-03-07	2.06	20.952	37.46	58.456	16.347	16.246	29.837	7.822	4.5	59.5	2019-03-07	2	0
352	2019-03-08	1.443	10.443	19.22	29.672	29.144	5.593	20.51	5.694	1.3	80.625	2019-03-08	2	0
353	2019-03-09	2.002	17.455	35.245	52.717	21.07	10.211	22.768	6.889	3.6	64.5	2019-03-09	2	0
354	2019-03-10	2.554	24.336	41.296	65.651	15.666	19.58	34.296	10.512	5.1	61.0	2019-03-10	5	0
355	2019-03-11	2.61	24.736	42.453	67.237	14.276	19.933	37.921	9.484	7.0	48.5	2019-03-11	4	0
356	2019-03-12	2.693	24.471	49.576	74.051	12.82	18.028	41.519	11.234	8.5	41.5	2019-03-12	6	0
357	2019-03-13	2.825	24.305	57.225	81.524	10.921	26.185	67.015	11.324	8.2	51.625	2019-03-13	6	0
358	2019-03-14	2.347	21.286	42.274	63.549	12.608	19.78	40.202	9.118	7.5	63.5	2019-03-14	5	0
359	2019-03-15	2.433	17.823	34.624	52.499	11.926	14.282	22.667	6.509	5.6	84.125	2019-03-15	3	0
360	2019-03-16	2.414	20.242	39.547	59.808	16.344	14.763	26.47	8.252	7.3	62.75	2019-03-16	2	0
361	2019-03-17	2.74	21.805	43.233	65.049	12.592	14.694	29.318	7.586	4.1	81.125	2019-03-17	2	0
362	2019-03-18	2.471	16.87	39.573	56.559	16.455	11.089	19.281	6.536	1.7	87.625	2019-03-18	4	0
363	2019-03-19	3.079	21.354	43.304	64.782	11.751	11.268	15.173	7.491	0.5	91.5	2019-03-19	5	0
364	2019-03-20	2.45	19.212	29.271	48.486	15.762	12.016	15.511	6.783	1.5	80.0	2019-03-20	7	0
365	2019-03-21	1.571	21.14	19.759	41.512	16.772	16.004	29.004	2.641	3.6	75.75	2019-03-21	2	0
366	2019-03-22	1.518	17.765	18.9	36.674	19.667	8.791	21.554	2.073	5.4	68.375	2019-03-22	5	0
367	2019-03-23	1.703	19.566	19.94	39.53	22.396	16.648	30.428	3.141	7.1	60.125	2019-03-23	7	0
368	2019-03-24	1.576	19.689	24.82	44.522	17.575	16.153	29.487	2.515	6.8	68.25	2019-03-24	6	0
369	2019-03-25	1.349	11.016	16.677	27.657	22.398	4.214	9.89	1.25	2.4	87.125	2019-03-25	4	0
370	2019-03-26	1.477	13.939	22.86	36.741	22.256	6.745	14.645	1.533	4.8	79.375	2019-03-26	4	0
371	2019-03-27	1.82	16.081	25.849	41.91	21.191	12.038	22.913	2.578	7.1	69.0	2019-03-27	7	0
372	2019-03-28	1.872	20.362	32.387	52.71	17.337	11.095	18.675	2.54	5.4	80.875	2019-03-28	7	0
373	2019-03-29	1.689	17.979	21.35	39.305	20.339	12.83	22.534	2.149	7.1	70.5	2019-03-29	1	0
374	2019-03-30	1.871	19.636	34.631	54.254	19.425	12.278	23.475	2.744	9.2	70.25	2019-03-30	5	0
375	2019-03-31	1.464	11.988	18.999	30.971	22.497	6.015	12.514	1.126	3.9	86.0	2019-03-31	5	0
376	2019-04-01	1.995	16.868	25.742	42.663	20.062	8.835	14.896	2.348	6.8	85.25	2019-04-01	3	0
377	2019-04-02	1.184	11.328	8.687	19.987	25.585	9.759	15.169	1.695	8.1	61.375	2019-04-02	3	0
378	2019-04-03	1.571	16.726	21.505	38.184	24.369	8.677	14.21	2.153	8.1	60.125	2019-04-03	3	0
379	2019-04-04	1.855	20.269	25.109	45.394	20.098	12.131	23.647	2.442	8.5	67.167	2019-04-04	4	0
380	2019-04-05	1.75	19.19	21.984	41.235	21.208	12.492	22.384	1.873	9.7	66.5	2019-04-05	2	0
381	2019-04-06	2.139	17.116	30.711	47.803	24.188	10.152	18.668	2.203	10.4	66.25	2019-04-06	5	0
382	2019-04-07	2.488	23.902	43.152	67.127	17.291	16.529	28.306	3.747	11.2	55.25	2019-04-07	1	0
383	2019-04-08	2.28	20.887	34.673	55.563	21.408	16.85	25.416	2.637	10.0	70.875	2019-04-08	3	0
384	2019-04-09	2.362	22.595	38.505	61.135	17.182	16.42	26.495	3.298	11.7	62.125	2019-04-09	2	0
385	2019-04-10	2.504	24.388	41.271	65.672	16.091	17.09	32.436	4.358	11.9	55.125	2019-04-10	2	0
386	2019-04-11	1.821	17.377	26.045	43.38	21.425	13.9	53.011	2.752	12.4	55.375	2019-04-11	2	0
387	2019-04-12	1.729	19.213	24.411	43.566	18.645	13.417	26.561	2.532	12.0	48.125	2019-04-12	0	0
388	2019-04-13	2.159	22.369	40.325	62.764	19.722	13.047	23.403	2.832	12.1	44.5	2019-04-13	1	0
389	2019-04-14	2.084	23.464	39.161	62.629	19.869	11.669	23.27	3.098	13.4	39.25	2019-04-14	1	0
390	2019-04-15	2.233	23.468	41.579	65.066	17.634	15.277	52.022	3.162	16.0	31.0	2019-04-15	2	0
391	2019-04-16	1.941	18.275	28.108	46.335	20.802	21.186	62.054	2.947	14.0	46.875	2019-04-16	4	0
392	2019-04-17	2.0	18.841	29.631	48.434	21.727	11.2	21.784	1.512	9.8	70.875	2019-04-17	4	0
393	2019-04-18	1.918	19.903	30.34	50.258	27.713	9.779	17.637	1.666	10.8	45.75	2019-04-18	1	0
394	2019-04-19	1.899	20.699	23.771	44.481	21.364	12.102	19.363	1.618	8.6	64.0	2019-04-19	2	0
395	2019-04-20	2.212	18.565	38.54	57.127	20.493	6.348	9.777	1.391	5.2	78.0	2019-04-20	2	0
396	2019-04-21	0.894	12.971	18.997	32.912	29.212	6.815	13.056	0.963	7.2	70.0	2019-04-21	0	0
397	2019-04-22	1.426	13.1	28.655	41.729	22.38	3.351	10.107	0.966	-0.1	92.375	2019-04-22	2	0
398	2019-04-23	1.452	13.533	29.571	43.148	22.615	3.57	8.86	1.242	2.1	72.125	2019-04-23	2	0
399	2019-04-24	1.804	19.128	37.185	55.863	18.721	7.66	12.942	1.571	5.4	58.875	2019-04-24	2	0
400	2019-04-25	1.494	17.843	33.804	51.65	20.942	8.538	13.021	1.703	6.4	58.125	2019-04-25	1	0
401	2019-04-26	1.169	12.652	20.023	32.706	29.268	6.907	11.475	1.009	8.3	49.75	2019-04-26	2	0
402	2019-04-27	1.899	20.733	32.71	53.444	24.585	12.429	20.276	1.696	10.3	45.875	2019-04-27	1	0
403	2019-04-28	2.061	24.577	34.18	58.808	21.256	16.866	26.812	2.111	12.5	44.75	2019-04-28	0	0
404	2019-04-29	2.094	22.006	33.656	55.724	20.162	17.353	29.933	2.053	13.7	49.0	2019-04-29	2	0
405	2019-04-30	1.951	22.476	38.004	60.556	20.267	11.832	19.029	1.793	14.2	51.5	2019-04-30	2	0
406	2019-05-01	2.324	23.291	39.244	62.585	18.096	14.385	20.621	2.778	15.8	39.625	2019-05-01	1	0
407	2019-05-02	2.107	23.239	37.574	60.837	17.177	20.527	30.253	3.59	17.1	40.125	2019-05-02	6	0
408	2019-05-03	1.412	14.732	18.639	33.377	19.365	19.583	26.327	1.684	15.9	57.375	2019-05-03	3	0
409	2019-05-04	2.259	20.294	39.398	59.733	14.356	12.382	15.599	1.773	12.0	66.75	2019-05-04	4	0
410	2019-05-05	2.317	21.119	34.737	55.939	22.24	12.167	16.298	1.767	13.3	56.375	2019-05-05	3	0
411	2019-05-06	2.381	24.606	41.86	66.511	17.246	13.095	17.734	2.513	16.2	44.875	2019-05-06	1	0
412	2019-05-07	2.296	22.755	41.535	64.333	15.909	17.719	37.172	2.516	16.5	50.875	2019-05-07	0	0
413	2019-05-08	1.974	20.88	34.361	55.246	16.832	15.613	37.417	2.687	16.9	47.5	2019-05-08	3	0
414	2019-05-09	2.107	20.327	36.424	56.74	16.848	14.184	29.682	2.458	15.4	59.375	2019-05-09	3	0
415	2019-05-10	1.765	16.365	22.583	38.986	19.404	6.659	12.561	1.264	11.9	71.875	2019-05-10	3	0
416	2019-05-11	2.214	22.922	34.67	57.639	15.481	14.565	19.998	2.015	14.8	56.75	2019-05-11	0	0
417	2019-05-12	2.283	22.641	45.806	68.483	15.446	14.319	22.778	6.931	16.9	44.5	2019-05-12	0	0
418	2019-05-13	2.142	22.651	39.042	61.738	16.301	12.776	23.698	4.525	18.8	38.375	2019-05-13	2	0
419	2019-05-14	2.024	20.939	37.996	58.98	19.612	12.725	25.352	4.273	19.4	41.625	2019-05-14	4	0
420	2019-05-15	2.038	20.666	36.529	57.171	20.73	11.507	20.333	3.039	19.5	37.25	2019-05-15	1	0
421	2019-05-16	1.957	20.71	34.137	54.867	19.647	10.842	19.841	3.325	19.8	38.375	2019-05-16	4	0
422	2019-05-17	1.55	14.098	19.681	33.809	23.628	10.196	19.358	2.102	20.7	39.625	2019-05-17	4	0
423	2019-05-18	1.954	18.841	29.453	48.279	24.081	12.839	54.515	3.963	21.1	43.25	2019-05-18	2	0
424	2019-05-19	1.926	18.211	25.863	44.028	23.36	15.176	38.993	3.514	20.8	42.25	2019-05-19	4	0
425	2019-05-20	1.844	20.428	25.621	46.037	20.122	11.861	31.937	2.687	20.8	33.125	2019-05-20	2	0
426	2019-05-21	1.924	17.16	21.503	38.643	23.529	10.212	23.746	2.027	14.2	62.875	2019-05-21	2	0
427	2019-05-22	2.681	14.75	19.415	34.951	30.694	9.879	15.271	3.711	16.8	54.25	2019-05-22	1	0
428	2019-05-23	2.896	16.174	30.353	46.508	19.843	8.976	17.5	2.785	18.4	57.0	2019-05-23	5	0
429	2019-05-24	2.815	16.146	28.117	44.277	15.446	12.438	29.647	3.344	21.3	46.75	2019-05-24	1	0
430	2019-05-25	2.768	16.388	31.426	47.832	15.756	21.703	58.056	5.65	23.9	34.0	2019-05-25	0	0
431	2019-05-26	2.479	14.064	25.409	39.495	20.832	23.431	74.339	5.254	24.1	26.25	2019-05-26	0	0
432	2019-05-27	2.476	11.906	14.525	26.41	30.177	11.177	27.762	3.202	20.3	42.875	2019-05-27	3	0
433	2019-05-28	2.359	12.818	20.504	33.261	32.836	9.024	19.989	5.003	19.6	49.375	2019-05-28	3	0
434	2019-05-29	2.044	12.199	23.113	35.236	29.066	5.901	18.914	1.977	18.3	52.875	2019-05-29	2	0
435	2019-05-30	1.844	12.776	24.989	37.716	30.865	5.557	16.565	1.943	18.3	46.0	2019-05-30	0	0
436	2019-05-31	1.608	10.914	15.51	26.385	32.772	6.798	14.484	1.669	17.4	48.25	2019-05-31	3	0
437	2019-06-01	1.945	13.14	26.338	39.442	27.881	6.088	13.317	2.826	19.8	37.875	2019-06-01	2	0
438	2019-06-02	1.961	14.885	26.941	41.759	23.426	8.535	17.796	3.643	22.0	30.875	2019-06-02	5	0
439	2019-06-03	2.412	20.524	36.88	57.378	22.992	14.133	22.394	7.33	23.8	28.375	2019-06-03	4	0
440	2019-06-04	1.81	16.847	20.081	36.925	26.606	13.889	24.332	4.999	25.3	31.375	2019-06-04	3	0
441	2019-06-05	1.495	14.507	18.157	32.617	28.733	13.314	25.055	4.498	26.6	30.5	2019-06-05	6	0
442	2019-06-06	1.469	14.013	17.483	31.466	27.179	15.482	30.34	4.158	26.2	30.75	2019-06-06	4	0
443	2019-06-07	1.308	11.145	12.892	24.011	31.612	14.799	29.605	4.573	25.3	36.875	2019-06-07	2	0
444	2019-06-08	1.949	14.25	28.163	42.438	25.403	13.192	32.284	4.981	22.3	39.0	2019-06-08	2	0
445	2019-06-09	2.277	13.401	24.669	38.017	26.063	10.63	30.617	4.367	22.0	38.125	2019-06-09	1	0
446	2019-06-10	1.949	11.46	25.359	36.795	27.788	9.63	28.003	3.504	22.8	39.0	2019-06-10	7	0
447	2019-06-11	2.309	15.889	30.007	45.884	22.794	12.492	33.484	3.857	22.3	49.25	2019-06-11	3	0
448	2019-06-12	2.27	16.262	24.534	40.784	27.823	12.336	23.311	5.032	23.2	44.25	2019-06-12	8	0
449	2019-06-13	2.179	17.018	23.643	40.665	32.559	13.663	23.98	5.464	23.2	37.5	2019-06-13	5	0
450	2019-06-14	1.692	11.145	13.886	25.035	39.931	10.86	24.513	3.053	22.5	35.375	2019-06-14	2	0
451	2019-06-15	2.045	13.988	25.86	39.841	33.652	10.673	27.149	4.679	22.3	34.0	2019-06-15	1	0
452	2019-06-16	2.532	19.117	34.876	54.034	27.222	16.606	31.038	6.555	24.3	31.75	2019-06-16	0	0
453	2019-06-17	2.433	16.277	26.767	43.037	31.937	21.82	38.251	9.647	25.9	28.0	2019-06-17	3	0
454	2019-06-18	2.433	19.991	32.7	52.664	25.544	20.859	39.39	9.009	25.1	28.125	2019-06-18	2	0
455	2019-06-19	2.189	14.961	30.675	45.567	29.079	12.596	33.144	5.112	20.2	45.625	2019-06-19	8	0
456	2019-06-20	2.125	12.049	27.345	39.353	29.676	10.466	28.206	5.459	22.6	39.375	2019-06-20	2	0
457	2019-06-21	1.552	8.888	15.043	23.884	33.155	11.393	25.284	5.8	21.5	46.125	2019-06-21	2	0
458	2019-06-22	1.534	14.543	29.449	45.098	27.653	12.044	35.225	4.187	22.6	50.25	2019-06-22	1	0
459	2019-06-23	1.821	16.178	25.713	41.906	33.989	14.241	36.924	4.412	26.4	40.25	2019-06-23	3	0
460	2019-06-24	2.116	20.515	30.249	50.709	33.045	17.394	41.686	6.144	27.7	38.875	2019-06-24	3	0
461	2019-06-25	1.631	14.972	26.777	41.937	29.681	14.552	39.309	4.624	26.9	38.875	2019-06-25	1	0
462	2019-06-26	1.597	15.591	31.391	46.951	31.31	13.523	44.029	4.552	26.0	27.857	2019-06-26	9	0
463	2019-06-27	1.511	13.965	29.644	43.588	30.016	10.965	37.77	4.524	24.8	30.0	2019-06-27	2	0
464	2019-06-28	1.388	13.0	16.961	29.966	37.01	12.531	35.865	4.514	26.3	33.0	2019-06-28	1	0
465	2019-06-29	1.337	13.524	11.878	25.375	37.899	17.644	51.429	6.192	27.1	31.25	2019-06-29	0	0
466	2019-06-30	1.946	20.795	25.051	45.819	34.48	20.544	52.664	7.821	25.5	34.75	2019-06-30	2	0
467	2019-07-01	1.783	15.282	36.162	51.449	25.021	13.74	32.005	4.602	18.9	53.375	2019-07-01	1	0
468	2019-07-02	1.367	12.654	26.129	38.775	31.317	10.321	35.298	4.064	18.3	40.75	2019-07-02	3	0
469	2019-07-03	1.785	17.034	30.983	48.006	33.091	12.405	35.903	5.467	22.3	33.125	2019-07-03	5	0
470	2019-07-04	1.743	19.848	28.632	48.432	35.675	16.354	41.377	6.707	24.6	32.0	2019-07-04	3	0
471	2019-07-05	1.221	11.878	18.065	29.904	38.198	12.967	41.503	4.919	24.3	30.5	2019-07-05	3	0
472	2019-07-06	1.698	16.038	25.493	41.473	34.713	13.209	48.979	6.628	24.0	29.625	2019-07-06	3	0
473	2019-07-07	1.551	13.293	26.093	39.379	33.031	13.997	39.099	6.132	22.9	41.25	2019-07-07	4	0
474	2019-07-08	1.705	15.927	24.771	40.639	31.556	15.407	37.416	7.422	23.8	39.125	2019-07-08	3	0
475	2019-07-09	1.846	18.799	33.868	52.644	31.661	15.549	39.191	7.476	23.4	41.125	2019-07-09	4	0
476	2019-07-10	1.695	14.473	24.316	38.722	36.314	15.059	31.638	4.651	23.1	45.875	2019-07-10	0	0
477	2019-07-11	2.07	18.211	30.18	48.354	34.763	17.582	38.084	4.829	26.6	35.625	2019-07-11	3	0
478	2019-07-12	1.511	17.1	14.165	31.214	30.673	22.44	51.495	8.115	28.3	25.25	2019-07-12	3	0
479	2019-07-13	1.93	20.838	30.945	51.894	24.679	25.007	65.241	7.499	27.5	22.375	2019-07-13	3	0
480	2019-07-14	2.13	22.444	34.74	57.131	26.78	20.929	55.484	6.34	25.4	32.75	2019-07-14	1	0
481	2019-07-15	1.932	19.573	28.512	48.052	27.915	16.676	41.963	4.575	26.6	32.5	2019-07-15	1	0
482	2019-07-16	2.366	25.956	48.103	74.081	28.472	19.588	53.008	7.013	26.9	22.75	2019-07-16	1	0
483	2019-07-17	2.171	19.342	34.189	53.629	32.673	16.813	45.49	4.56	26.8	33.125	2019-07-17	2	0
484	2019-07-18	2.238	24.093	35.699	59.736	27.726	21.955	53.27	6.127	25.7	25.375	2019-07-18	1	0
485	2019-07-19	1.602	21.482	19.791	41.215	31.078	26.437	74.268	6.624	27.4	28.5	2019-07-19	2	0
486	2019-07-20	1.77	13.07	25.006	38.071	29.915	17.61	65.885	3.241	26.3	38.25	2019-07-20	1	0
487	2019-07-21	1.768	13.009	20.152	33.192	32.162	14.908	55.736	3.15	28.6	30.625	2019-07-21	4	0
488	2019-07-22	2.167	20.992	32.993	54.075	33.321	18.93	59.374	4.952	31.1	24.75	2019-07-22	6	0
489	2019-07-23	1.293	15.478	24.528	41.192	32.12	17.604	60.212	3.436	29.4	36.25	2019-07-23	3	0
490	2019-07-24	1.788	21.955	33.842	55.819	32.098	18.874	55.032	5.182	29.8	24.25	2019-07-24	2	0
491	2019-07-25	1.821	26.957	41.048	68.008	23.128	19.509	58.536	7.556	28.0	15.75	2019-07-25	3	0
492	2019-07-26	1.108	15.641	20.76	36.307	30.608	16.694	49.463	3.204	25.5	38.625	2019-07-26	2	0
493	2019-07-27	1.247	12.197	22.351	34.09	30.814	14.177	43.087	1.797	23.9	45.875	2019-07-27	1	0
494	2019-07-28	1.376	14.898	23.341	38.132	31.774	14.892	41.896	2.103	23.9	45.125	2019-07-28	3	0
495	2019-07-29	1.492	17.921	24.231	42.099	32.469	16.605	40.977	2.773	23.9	43.5	2019-07-29	4	0
496	2019-07-30	2.056	25.725	44.839	70.543	26.491	20.881	45.993	4.919	27.1	29.0	2019-07-30	2	0
497	2019-07-31	2.424	28.938	56.275	85.143	23.264	23.219	61.328	6.456	29.2	20.125	2019-07-31	2	0
498	2019-08-01	1.838	24.715	37.44	62.066	24.939	19.865	54.508	4.58	29.2	30.625	2019-08-01	2	0
499	2019-08-02	1.074	12.946	14.019	26.772	38.433	17.492	50.18	2.423	26.4	40.375	2019-08-02	6	0
500	2019-08-03	1.302	12.585	22.96	35.492	29.893	16.059	42.981	2.244	23.9	49.375	2019-08-03	5	0
501	2019-08-04	1.995	19.71	37.037	56.488	28.728	16.992	49.411	3.773	26.9	39.125	2019-08-04	1	0
502	2019-08-05	1.807	21.246	33.737	54.719	29.702	20.9	61.273	4.272	26.5	38.125	2019-08-05	3	0
503	2019-08-06	1.161	10.353	19.916	30.248	28.724	13.878	58.632	2.061	20.0	56.0	2019-08-06	6	0
504	2019-08-07	1.235	11.391	26.724	38.096	27.367	11.599	48.778	2.334	20.0	42.75	2019-08-07	3	0
505	2019-08-08	1.226	10.87	26.404	37.246	26.038	11.836	55.837	2.215	19.6	42.5	2019-08-08	3	0
506	2019-08-09	1.071	9.418	21.307	30.483	24.064	8.917	34.851	1.903	20.4	53.125	2019-08-09	4	0
507	2019-08-10	2.0	18.689	33.241	51.818	26.092	15.175	52.918	3.295	25.3	43.0	2019-08-10	1	0
508	2019-08-11	1.311	13.287	26.6	39.76	26.562	13.793	50.549	3.048	23.6	44.5	2019-08-11	2	0
509	2019-08-12	0.974	9.294	13.685	22.962	31.354	11.324	37.533	2.282	22.6	44.375	2019-08-12	1	0
510	2019-08-13	1.323	12.296	24.296	36.543	29.442	11.236	37.067	2.962	22.4	45.0	2019-08-13	2	0
511	2019-08-14	1.545	15.196	26.257	41.324	27.056	10.377	33.312	3.374	24.9	39.375	2019-08-14	5	0
512	2019-08-15	1.831	20.986	35.062	55.492	26.342	13.145	41.0	5.272	27.8	33.875	2019-08-15	2	0
513	2019-08-16	1.388	17.171	22.734	39.455	33.824	13.594	43.758	4.583	29.6	26.125	2019-08-16	1	0
514	2019-08-17	1.718	17.945	28.398	46.285	32.91	12.842	46.671	4.121	28.6	25.125	2019-08-17	0	0
515	2019-08-18	1.621	15.818	24.768	40.598	31.754	12.348	48.551	3.939	27.5	26.75	2019-08-18	2	0
516	2019-08-19	1.631	17.618	28.424	45.884	31.439	13.621	58.722	4.414	27.4	22.625	2019-08-19	1	0
517	2019-08-20	1.093	12.199	19.968	32.124	33.941	10.827	49.178	3.633	25.9	16.75	2019-08-20	2	0
518	2019-08-21	1.395	16.043	29.854	45.886	31.522	10.435	42.563	2.109	26.0	15.625	2019-08-21	6	0
519	2019-08-22	1.704	19.951	31.647	51.448	34.825	13.211	51.405	3.197	27.9	19.25	2019-08-22	6	0
520	2019-08-23	1.007	15.456	15.049	31.231	40.619	13.033	50.679	4.613	29.2	20.0	2019-08-23	2	0
521	2019-08-24	1.812	21.109	40.163	60.756	31.47	12.935	49.026	6.379	28.2	20.375	2019-08-24	0	0
522	2019-08-25	1.487	18.985	35.807	54.737	24.353	15.39	64.966	5.013	26.1	27.0	2019-08-25	1	0
523	2019-08-26	1.421	17.691	30.298	47.976	27.425	14.39	47.754	5.413	26.0	29.375	2019-08-26	1	0
524	2019-08-27	1.586	16.931	34.469	51.389	27.7	12.617	62.624	5.538	24.8	31.125	2019-08-27	0	0
525	2019-08-28	1.506	17.255	33.363	50.643	23.126	12.275	34.133	4.913	23.6	37.75	2019-08-28	1	0
526	2019-08-29	1.329	17.368	30.624	47.931	27.839	10.846	30.028	5.363	23.7	36.5	2019-08-29	2	0
527	2019-08-30	1.092	13.904	17.071	30.95	29.762	15.827	67.713	3.173	23.2	42.875	2019-08-30	0	0
528	2019-08-31	1.319	14.223	27.038	41.169	19.721	12.873	49.226	2.91	20.0	57.75	2019-08-31	1	0
529	2019-09-01	1.276	11.974	25.354	37.262	22.106	7.75	22.816	2.48	18.9	55.143	2019-09-01	1	0
530	2019-09-02	1.864	19.831	37.252	57.055	24.991	13.856	35.887	4.494	21.5	47.75	2019-09-02	3	0
531	2019-09-03	1.584	18.767	29.753	48.488	27.829	10.974	26.692	3.49	20.8	49.625	2019-09-03	1	0
532	2019-09-04	1.392	14.835	23.826	38.574	32.642	9.919	31.107	3.467	20.9	48.875	2019-09-04	2	0
533	2019-09-05	1.231	12.991	23.615	36.527	28.542	10.341	29.456	2.729	20.6	54.375	2019-09-05	2	0
534	2019-09-06	1.932	15.885	25.343	41.248	27.736	11.637	30.675	3.362	22.1	51.375	2019-09-06	2	0
535	2019-09-07	2.085	16.833	27.656	44.448	26.928	13.333	30.472	3.264	21.4	53.625	2019-09-07	1	0
536	2019-09-08	1.376	9.455	18.004	27.413	26.028	10.779	31.22	1.482	16.2	63.125	2019-09-08	2	0
537	2019-09-09	1.058	6.43	10.955	17.396	24.841	5.11	16.889	0.754	13.7	62.25	2019-09-09	1	0
538	2019-09-10	1.075	6.065	10.212	16.289	24.779	5.131	15.162	0.842	15.0	63.0	2019-09-10	3	0
539	2019-09-11	1.388	8.814	20.772	29.636	22.073	5.579	16.488	1.408	14.7	62.375	2019-09-11	0	0
540	2019-09-12	1.33	10.443	26.878	37.268	21.481	6.623	20.484	1.925	14.1	62.875	2019-09-12	2	0
541	2019-09-13	1.215	9.905	19.484	29.335	25.777	7.901	21.89	1.428	14.2	59.0	2019-09-13	4	0
542	2019-09-14	2.048	17.788	38.973	56.778	22.218	10.064	27.343	2.747	17.5	51.0	2019-09-14	2	0
543	2019-09-15	2.448	24.295	47.265	71.591	24.915	15.419	46.465	4.45	21.2	40.75	2019-09-15	2	0
544	2019-09-16	1.877	16.465	26.9	43.337	29.4	15.764	57.782	3.491	23.4	35.125	2019-09-16	1	0
545	2019-09-17	2.394	23.962	48.675	72.679	16.66	21.739	63.209	5.679	23.8	29.125	2019-09-17	2	0
546	2019-09-18	2.756	26.176	67.025	93.178	19.363	18.186	55.9	5.742	21.6	29.25	2019-09-18	1	0
547	2019-09-19	2.84	30.586	68.905	99.268	18.042	21.759	61.059	7.559	21.7	26.625	2019-09-19	0	0
548	2019-09-20	2.708	25.976	59.803	85.795	18.512	19.17	62.013	6.833	23.3	23.5	2019-09-20	1	0
549	2019-09-21	2.669	24.895	70.968	95.565	13.76	30.882	118.945	10.275	25.4	23.625	2019-09-21	2	0
550	2019-09-22	1.818	14.81	35.654	50.429	20.124	12.14	54.125	4.629	15.3	47.0	2019-09-22	0	0
551	2019-09-23	2.069	21.591	55.498	79.451	18.145	14.975	47.258	5.744	17.3	39.125	2019-09-23	5	0
552	2019-09-24	2.383	28.316	76.161	104.522	13.403	18.323	60.264	9.201	19.1	21.125	2019-09-24	4	0
553	2019-09-25	2.788	28.557	81.045	109.635	14.087	18.369	61.634	8.532	20.4	15.5	2019-09-25	1	0
554	2019-09-26	2.841	30.165	69.645	99.837	13.019	25.423	69.154	10.627	22.4	21.0	2019-09-26	1	0
555	2019-09-27	2.181	25.78	56.578	82.404	19.908	26.879	83.779	9.13	23.5	21.0	2019-09-27	1	0
556	2019-09-28	2.138	22.755	46.111	68.824	15.628	21.349	75.154	7.58	21.6	30.375	2019-09-28	4	0
557	2019-09-29	1.606	16.045	30.351	46.365	23.771	14.133	65.558	4.952	18.0	51.375	2019-09-29	5	0
558	2019-09-30	2.145	18.928	47.423	66.366	17.247	15.361	39.928	5.295	18.4	50.5	2019-09-30	1	0
559	2019-10-01	2.402	21.991	57.695	79.729	16.301	18.513	51.009	6.965	19.2	38.25	2019-10-01	3	0
560	2019-10-02	2.181	25.369	53.452	78.797	15.615	18.189	47.837	6.997	19.6	27.375	2019-10-02	1	0
561	2019-10-03	2.139	26.281	51.201	76.664	16.631	18.44	53.039	8.051	20.6	29.875	2019-10-03	1	0
562	2019-10-04	1.704	17.95	21.724	39.674	25.224	17.964	46.613	6.005	19.3	42.625	2019-10-04	2	0
563	2019-10-05	2.264	21.643	47.868	69.524	19.325	21.632	47.02	6.987	18.7	43.875	2019-10-05	2	0
564	2019-10-06	1.957	22.09	35.69	57.823	21.691	25.032	73.842	9.049	20.2	28.125	2019-10-06	3	0
565	2019-10-07	1.972	17.151	35.629	52.766	15.586	21.484	75.067	8.603	20.8	27.875	2019-10-07	1	0
566	2019-10-08	2.818	24.511	64.017	88.585	9.511	22.519	63.599	11.014	20.7	24.625	2019-10-08	1	0
567	2019-10-09	2.766	27.138	83.772	110.948	9.907	22.705	62.808	13.66	19.9	29.625	2019-10-09	1	0
568	2019-10-10	2.344	23.442	48.71	72.123	14.827	21.018	55.542	10.407	19.5	39.5	2019-10-10	4	0
569	2019-10-11	2.409	23.157	51.89	75.067	16.269	21.397	54.972	10.455	19.7	32.375	2019-10-11	6	0
570	2019-10-12	2.11	23.566	46.95	70.514	12.771	20.909	56.826	10.562	16.9	44.0	2019-10-12	1	0
571	2019-10-13	1.568	16.521	28.22	44.767	18.599	6.991	19.768	2.932	13.2	61.875	2019-10-13	1	0
572	2019-10-14	2.33	22.03	53.804	75.856	11.986	17.579	42.873	5.351	13.7	46.5	2019-10-14	2	0
573	2019-10-15	2.462	25.917	57.367	83.054	12.185	19.181	47.734	6.279	15.5	39.0	2019-10-15	0	0
574	2019-10-16	2.566	28.193	58.751	86.96	13.361	22.8	58.987	6.293	15.9	33.125	2019-10-16	0	0
575	2019-10-17	2.655	27.941	59.007	86.961	12.895	21.222	61.164	6.558	16.7	27.875	2019-10-17	2	0
576	2019-10-18	2.561	24.383	48.35	72.692	13.589	22.763	59.521	6.055	17.7	29.286	2019-10-18	3	0
577	2019-10-19	2.254	21.911	42.303	64.244	11.642	21.857	55.745	5.839	16.8	41.375	2019-10-19	1	0
578	2019-10-20	1.94	17.854	30.276	48.149	14.493	18.949	36.549	4.687	14.6	62.25	2019-10-20	1	0
579	2019-10-21	1.698	13.095	26.306	39.363	19.224	9.918	21.833	3.166	13.1	68.375	2019-10-21	2	0
580	2019-10-22	1.88	14.09	34.97	49.09	14.017	11.571	20.843	3.26	9.4	80.5	2019-10-22	3	0
581	2019-10-23	1.749	17.662	39.752	59.049	10.797	8.2	22.273	2.378	11.4	72.625	2019-10-23	3	0
582	2019-10-24	1.942	19.456	37.913	57.376	12.568	16.818	31.378	2.669	12.3	68.25	2019-10-24	2	0
583	2019-10-25	1.599	16.158	27.011	43.214	14.93	13.876	26.493	1.736	11.7	70.5	2019-10-25	2	0
584	2019-10-26	1.881	18.408	38.214	56.606	13.494	15.01	28.36	2.433	11.5	69.625	2019-10-26	2	0
585	2019-10-27	1.359	12.754	21.35	34.101	18.95	9.75	20.761	1.913	11.4	65.375	2019-10-27	4	0
586	2019-10-28	2.054	19.449	45.058	64.516	13.875	15.824	32.43	2.622	11.4	64.5	2019-10-28	1	0
587	2019-10-29	1.966	20.779	32.016	52.795	10.802	18.167	34.533	3.9	11.7	62.875	2019-10-29	0	0
588	2019-10-30	2.361	23.295	52.866	76.15	7.516	18.604	37.468	3.828	10.9	66.0	2019-10-30	2	0
589	2019-10-31	2.516	25.024	67.749	92.771	8.364	20.271	41.711	4.057	11.1	59.25	2019-10-31	3	0
590	2019-11-01	2.303	22.742	44.668	67.388	10.788	18.83	43.787	3.895	12.2	50.25	2019-11-01	1	0
591	2019-11-02	2.164	20.014	47.833	67.853	14.257	18.363	55.261	3.535	9.3	60.5	2019-11-02	0	0
592	2019-11-03	2.226	18.353	48.289	66.65	13.114	10.96	41.779	3.018	7.9	61.625	2019-11-03	1	0
593	2019-11-04	2.374	22.3	59.119	81.4	9.361	20.457	40.843	3.943	7.3	65.125	2019-11-04	2	0
594	2019-11-05	2.617	27.827	69.093	96.765	7.901	29.067	57.455	7.186	7.9	57.125	2019-11-05	3	0
595	2019-11-06	2.492	27.029	58.657	85.724	10.524	31.214	61.258	5.447	8.3	50.5	2019-11-06	1	0
596	2019-11-07	2.688	29.837	75.427	105.321	7.943	26.997	58.365	5.488	9.0	43.5	2019-11-07	1	0
597	2019-11-08	2.321	41.123	70.538	111.341	9.099	18.168	45.165	4.177	9.9	38.125	2019-11-08	2	0
598	2019-11-09	2.582	28.216	81.815	110.017	7.508	16.976	49.41	5.47	9.8	31.625	2019-11-09	2	0
599	2019-11-10	2.636	30.263	78.185	108.223	7.44	21.133	62.541	6.288	9.0	30.0	2019-11-10	3	0
600	2019-11-11	2.517	32.196	72.262	104.496	6.842	25.218	62.8	6.67	8.5	29.75	2019-11-11	2	0
601	2019-11-12	2.772	34.331	80.43	114.75	6.054	32.273	80.956	7.879	8.1	32.375	2019-11-12	4	0
602	2019-11-13	2.691	34.032	79.417	113.512	6.663	34.134	84.108	8.122	8.0	31.625	2019-11-13	0	0
603	2019-11-14	2.643	33.296	69.611	102.622	8.694	33.807	80.714	6.812	7.5	37.375	2019-11-14	1	0
604	2019-11-15	1.879	20.889	32.312	53.194	17.362	23.947	52.178	3.503	5.7	53.25	2019-11-15	2	0
605	2019-11-16	1.46	12.567	23.094	35.626	21.635	12.236	33.63	2.477	1.8	54.75	2019-11-16	4	0
606	2019-11-17	1.75	16.639	34.925	51.522	14.157	6.889	18.687	3.211	1.6	50.375	2019-11-17	2	0
607	2019-11-18	1.908	19.646	39.998	59.61	14.316	9.566	23.44	3.516	2.7	52.875	2019-11-18	2	0
608	2019-11-19	1.987	22.329	40.473	62.798	13.57	12.731	24.186	2.762	2.7	73.375	2019-11-19	3	0
609	2019-11-20	2.353	26.238	57.739	84.002	13.48	15.822	35.398	4.16	4.4	45.625	2019-11-20	2	0
610	2019-11-21	1.952	21.61	39.505	61.092	13.275	16.699	33.799	3.604	2.8	51.875	2019-11-21	3	0
611	2019-11-22	1.571	12.405	20.245	33.356	15.987	10.098	24.312	2.397	1.9	66.875	2019-11-22	2	0
612	2019-11-23	2.152	18.778	47.307	66.113	10.702	16.533	40.91	3.576	2.1	62.5	2019-11-23	4	0
613	2019-11-24	2.436	24.771	56.819	81.651	7.193	26.91	90.51	4.673	1.8	61.5	2019-11-24	2	0
614	2019-11-25	2.593	27.892	58.171	86.089	7.429	34.143	68.298	5.537	3.0	58.5	2019-11-25	4	0
615	2019-11-26	2.905	30.121	69.457	99.606	6.87	37.672	62.94	6.282	4.0	57.625	2019-11-26	5	0
616	2019-11-27	3.159	32.468	78.138	110.611	5.656	39.071	74.5	6.939	6.7	51.125	2019-11-27	2	0
617	2019-11-28	2.612	20.329	49.651	70.012	7.659	19.088	40.075	3.612	6.9	78.125	2019-11-28	2	0
618	2019-11-29	2.627	22.866	47.97	70.834	6.187	19.361	39.144	3.73	7.4	66.0	2019-11-29	2	0
619	2019-11-30	2.769	25.267	64.683	89.928	7.366	24.235	45.193	5.369	8.1	57.875	2019-11-30	3	0
620	2019-12-01	2.854	25.337	63.873	89.254	5.212	22.863	45.002	5.546	7.7	60.5	2019-12-01	2	0
621	2019-12-02	2.598	23.611	58.486	82.117	7.462	19.78	41.006	4.536	6.2	70.0	2019-12-02	2	0
622	2019-12-03	2.266	12.975	40.986	53.966	8.681	7.951	18.206	2.487	3.1	83.5	2019-12-03	2	0
623	2019-12-04	2.616	19.455	50.203	69.694	8.572	20.052	39.023	3.282	4.3	74.625	2019-12-04	6	0
624	2019-12-05	2.372	19.469	45.454	64.904	7.272	15.391	33.761	2.963	2.2	82.25	2019-12-05	1	0
625	2019-12-06	1.698	10.715	17.208	27.899	16.54	8.356	13.602	1.918	2.2	81.0	2019-12-06	3	0
626	2019-12-07	1.889	14.195	24.819	39.013	15.223	13.558	20.015	2.3	3.7	77.25	2019-12-07	1	0
627	2019-12-08	2.796	16.89	48.858	65.758	7.533	18.482	24.552	1.906	1.2	96.75	2019-12-08	4	0
628	2019-12-09	2.776	20.223	54.808	75.028	6.338	20.383	30.008	2.56	2.9	87.125	2019-12-09	0	0
629	2019-12-10	2.862	23.435	58.716	82.152	5.136	25.776	54.835	3.24	2.4	79.875	2019-12-10	3	0
630	2019-12-11	2.89	21.131	53.64	74.766	7.595	26.161	36.295	2.756	2.2	86.625	2019-12-11	4	0
631	2019-12-12	2.704	25.216	52.169	77.368	7.057	27.465	39.443	3.208	2.4	75.875	2019-12-12	2	0
632	2019-12-13	2.964	20.766	45.869	66.61	4.924	34.383	43.31	2.338	2.2	92.25	2019-12-13	0	0
633	2019-12-14	3.196	23.687	60.742	84.434	2.744	35.656	49.033	3.13	4.3	85.625	2019-12-14	5	0
634	2019-12-15	3.028	22.969	56.847	79.839	3.29	38.514	56.547	2.672	3.0	90.375	2019-12-15	3	0
635	2019-12-16	2.555	21.975	40.917	62.897	6.689	27.938	44.757	3.397	3.3	78.5	2019-12-16	0	0
636	2019-12-17	2.261	17.692	33.162	50.835	11.312	15.945	26.347	3.592	3.4	73.875	2019-12-17	1	0
637	2019-12-18	3.267	26.672	76.665	103.384	7.484	19.721	35.061	4.371	3.3	65.125	2019-12-18	1	0
638	2019-12-19	3.566	30.49	90.238	120.725	4.594	27.588	50.557	6.338	3.3	64.75	2019-12-19	2	0
639	2019-12-20	4.045	31.28	89.784	121.066	6.335	37.792	60.173	7.475	3.6	66.875	2019-12-20	2	0
640	2019-12-21	4.165	37.155	109.713	146.902	4.56	41.508	73.503	8.643	4.5	54.125	2019-12-21	3	0
641	2019-12-22	3.307	33.189	101.256	136.023	5.2	37.496	65.952	7.655	4.9	55.875	2019-12-22	1	0
642	2019-12-23	3.676	34.313	109.682	143.993	4.733	37.007	69.91	7.824	4.6	50.5	2019-12-23	0	0
643	2019-12-24	3.306	30.0	111.385	141.44	4.63	21.916	52.811	7.488	5.2	36.875	2019-12-24	3	0
644	2019-12-25	3.254	29.436	100.48	129.939	5.854	16.463	51.166	7.573	7.3	47.75	2019-12-25	2	0
645	2019-12-26	2.373	19.537	43.43	63.054	11.423	14.396	26.786	4.142	5.9	65.5	2019-12-26	0	0
646	2019-12-27	2.028	17.761	22.938	40.664	13.752	11.538	25.88	3.511	5.5	57.375	2019-12-27	1	0
647	2019-12-28	2.599	20.937	58.037	78.956	9.745	15.084	25.662	3.455	3.1	79.25	2019-12-28	1	0
648	2019-12-29	2.855	25.252	72.399	97.569	7.209	21.146	39.713	4.773	3.4	63.375	2019-12-29	2	0
649	2019-12-30	2.768	26.945	65.87	92.862	7.367	22.224	41.077	5.576	2.5	60.0	2019-12-30	5	0
650	2019-12-31	2.697	24.514	52.309	76.84	6.098	24.679	41.462	4.361	2.1	73.75	2019-12-31	0	0
651	2020-01-01	2.642	22.304	46.198	68.506	7.788	30.033	45.085	4.03	2.0	79.625	2020-01-01	1	0
652	2020-01-02	2.616	23.528	53.275	76.806	6.616	26.226	38.37	4.304	1.4	73.143	2020-01-02	2	0
653	2020-01-03	2.327	21.483	39.341	60.847	8.475	21.375	33.577	3.6	0.6	65.75	2020-01-03	1	0
654	2020-01-04	2.296	18.005	37.457	55.469	10.853	16.098	24.168	2.743	-0.7	87.625	2020-01-04	4	0
655	2020-01-05	2.705	21.848	46.337	68.268	8.709	24.845	30.464	2.514	-1.7	92.75	2020-01-05	3	0
656	2020-01-06	2.774	26.241	51.368	77.656	8.024	25.777	41.377	3.384	-1.8	82.0	2020-01-06	1	0
657	2020-01-07	2.586	21.415	41.518	62.976	11.21	29.199	41.154	3.602	-0.7	84.625	2020-01-07	2	0
658	2020-01-08	2.512	21.167	45.447	66.6	9.362	28.527	41.032	3.593	-2.9	86.25	2020-01-08	1	0
659	2020-01-09	2.849	22.953	49.964	72.949	6.453	30.631	37.17	2.428	-1.6	94.5	2020-01-09	2	0
660	2020-01-10	2.461	21.317	28.848	50.142	14.778	21.41	30.471	2.135	-2.3	87.25	2020-01-10	3	0
661	2020-01-11	2.626	23.992	50.061	74.114	13.99	20.161	30.936	2.405	-2.5	83.125	2020-01-11	1	0
662	2020-01-12	2.96	26.557	50.668	77.245	9.498	25.912	42.493	5.451	-2.9	78.625	2020-01-12	1	0
663	2020-01-13	2.484	22.283	38.175	60.458	11.532	20.521	30.179	3.657	-3.3	80.875	2020-01-13	2	0
664	2020-01-14	2.786	24.427	54.445	78.895	10.397	12.406	25.888	3.481	-3.2	72.875	2020-01-14	2	0
665	2020-01-15	2.901	29.227	50.018	79.283	9.818	24.477	43.388	8.848	-5.9	78.0	2020-01-15	1	0
666	2020-01-16	2.724	25.39	43.066	68.476	13.638	27.892	44.393	7.456	-5.6	80.125	2020-01-16	1	0
667	2020-01-17	2.938	25.854	38.301	64.14	11.013	42.002	52.712	14.286	-3.1	90.125	2020-01-17	2	0
668	2020-01-18	3.014	27.504	42.44	69.895	11.353	39.631	47.685	5.654	-2.2	95.5	2020-01-18	4	0
669	2020-01-19	3.124	28.981	45.491	74.425	12.862	34.999	43.089	5.354	-2.0	93.5	2020-01-19	0	0
670	2020-01-20	3.021	26.551	42.439	69.034	16.373	34.087	41.534	5.968	-2.2	90.875	2020-01-20	0	0
671	2020-01-21	2.337	25.43	46.301	73.79	20.478	25.067	34.231	4.862	-2.6	84.5	2020-01-21	2	0
672	2020-01-22	2.509	26.191	53.112	79.314	17.531	21.242	31.799	3.536	-4.0	80.625	2020-01-22	1	0
673	2020-01-23	3.22	32.055	52.863	84.952	12.277	28.142	44.802	8.788	-4.8	77.25	2020-01-23	0	0
674	2020-01-24	2.378	22.526	31.813	54.335	13.281	18.255	28.895	6.777	-4.2	85.0	2020-01-24	1	0
675	2020-01-25	2.697	22.866	54.144	77.036	15.412	11.028	49.386	3.534	-5.7	59.375	2020-01-25	2	0
676	2020-01-26	3.457	34.764	65.39	100.176	11.287	24.836	56.148	11.065	-6.2	67.75	2020-01-26	2	0
677	2020-01-27	3.247	36.354	54.685	91.079	14.558	33.22	64.298	17.798	-7.2	68.5	2020-01-27	6	0
678	2020-01-28	3.05	33.272	40.651	73.911	16.809	33.96	62.1	9.124	-7.6	66.125	2020-01-28	1	0
679	2020-01-29	3.531	38.069	49.17	87.232	15.935	39.411	72.467	14.077	-2.6	60.875	2020-01-29	2	0
680	2020-01-30	3.638	40.655	67.321	108.006	13.947	63.487	99.047	22.134	-1.4	70.75	2020-01-30	1	0
681	2020-01-31	3.174	35.452	51.744	87.199	12.149	34.191	63.036	13.16	-0.4	66.833	2020-01-31	3	0
682	2020-02-01	2.475	22.115	40.683	62.835	16.7	11.816	30.094	6.418	-0.2	68.857	2020-02-01	4	0
683	2020-02-02	2.721	22.403	46.603	69.028	12.921	16.568	37.447	5.73	-1.8	66.5	2020-02-02	3	0
684	2020-02-03	2.867	28.854	55.299	84.165	11.734	21.695	47.556	5.837	-2.2	68.625	2020-02-03	4	0
685	2020-02-04	2.851	26.242	57.617	83.864	9.682	22.708	46.993	8.631	0.1	72.5	2020-02-04	0	0
686	2020-02-05	3.198	25.428	65.467	90.953	9.763	21.374	43.92	9.3	2.2	73.75	2020-02-05	6	0
687	2020-02-06	3.373	28.422	64.368	92.84	10.199	20.87	51.006	10.548	4.0	66.375	2020-02-06	5	0
688	2020-02-07	2.99	27.739	42.882	70.595	12.797	22.722	61.674	9.477	6.6	61.5	2020-02-07	4	0
689	2020-02-08	2.415	16.831	34.35	51.201	21.874	8.41	27.199	5.26	3.8	69.625	2020-02-08	0	0
690	2020-02-09	1.921	14.75	30.831	45.624	21.895	9.106	32.595	2.868	-4.9	74.125	2020-02-09	2	0
691	2020-02-10	1.566	11.29	15.16	26.383	21.191	8.055	20.023	1.558	-9.4	87.25	2020-02-10	1	0
692	2020-02-11	2.179	17.538	31.586	49.115	19.264	7.781	14.401	4.762	-9.5	74.5	2020-02-11	1	0
693	2020-02-12	2.844	21.248	42.34	63.58	14.02	12.615	21.455	8.479	-6.5	67.5	2020-02-12	3	0
694	2020-02-13	2.914	25.562	58.965	84.486	9.627	18.107	25.907	6.668	-2.2	84.5	2020-02-13	1	0
695	2020-02-14	2.825	19.297	36.215	55.492	18.36	13.444	20.564	4.106	-4.1	61.25	2020-02-14	0	0
696	2020-02-15	2.695	30.122	62.356	92.502	14.274	15.111	36.935	5.211	-6.9	60.5	2020-02-15	3	0
697	2020-02-16	3.025	27.999	44.691	72.674	15.102	21.964	37.499	5.482	-0.9	74.125	2020-02-16	1	0
698	2020-02-17	1.87	15.143	24.155	39.285	22.355	7.536	13.351	2.727	-2.2	88.875	2020-02-17	2	0
699	2020-02-18	3.15	27.074	44.591	71.686	16.911	22.113	32.736	4.923	0.3	79.875	2020-02-18	2	0
700	2020-02-19	3.145	27.117	44.492	71.586	13.327	37.158	52.193	3.937	-0.1	89.125	2020-02-19	1	0
701	2020-02-20	3.676	28.205	62.989	93.711	5.563	37.301	46.218	5.83	0.8	98.5	2020-02-20	1	0
702	2020-02-21	3.034	22.782	38.136	60.935	12.928	32.127	43.537	7.907	1.9	90.75	2020-02-21	0	1
703	2020-02-22	3.221	29.767	53.541	83.307	10.574	42.784	63.133	10.994	3.5	83.375	2020-02-22	5	1
704	2020-02-23	3.017	25.174	52.441	77.636	10.059	39.281	55.493	8.854	3.9	88.125	2020-02-23	1	1
705	2020-02-24	2.948	26.448	50.0	76.469	8.923	43.47	60.855	9.797	3.1	92.5	2020-02-24	2	1
706	2020-02-25	2.97	26.958	52.284	79.256	9.795	38.012	58.498	7.002	4.0	80.5	2020-02-25	0	1
707	2020-02-26	1.905	17.302	38.335	55.609	17.469	9.185	24.868	4.553	1.4	70.0	2020-02-26	1	1
708	2020-02-27	2.94	28.006	54.553	82.581	10.908	22.672	56.43	7.797	3.6	63.875	2020-02-27	1	1
709	2020-02-28	2.955	25.864	38.281	64.121	11.993	37.537	64.212	9.733	5.0	68.25	2020-02-28	2	1
710	2020-02-29	2.945	27.73	54.809	82.542	9.887	36.186	67.542	12.083	7.2	57.75	2020-02-29	0	1
711	2020-03-01	2.522	24.019	45.138	69.132	13.096	17.824	43.652	7.981	5.8	68.625	2020-03-01	0	1
712	2020-03-02	2.11	16.291	35.544	51.79	17.396	6.336	17.633	3.246	-0.2	78.875	2020-03-02	1	1
713	2020-03-03	2.865	25.789	52.577	78.359	10.701	16.116	40.859	6.152	4.2	67.75	2020-03-03	1	1
714	2020-03-04	2.826	28.095	52.716	80.839	13.562	20.237	50.313	4.511	6.4	60.0	2020-03-04	1	1
715	2020-03-05	2.926	28.827	45.7	74.54	13.931	27.98	59.457	6.716	7.2	55.625	2020-03-05	0	1
716	2020-03-06	1.819	23.861	29.295	53.152	17.447	25.842	54.748	9.535	8.8	47.875	2020-03-06	2	1
717	2020-03-07	1.503	20.399	30.412	50.839	22.37	16.929	42.986	5.687	8.2	56.5	2020-03-07	0	1
718	2020-03-08	1.399	17.641	27.184	44.833	24.896	13.177	30.522	4.185	9.6	46.125	2020-03-08	0	1
719	2020-03-09	1.394	19.041	33.236	52.552	18.512	9.524	31.233	4.077	8.1	30.125	2020-03-09	1	1
720	2020-03-10	2.058	24.597	43.014	67.633	14.769	13.146	37.658	7.324	8.5	31.25	2020-03-10	1	1
721	2020-03-11	2.465	29.833	48.488	78.348	13.785	21.014	57.792	9.179	10.5	35.25	2020-03-11	0	1
722	2020-03-12	2.275	26.384	46.314	72.728	13.013	19.999	63.335	6.348	11.7	34.625	2020-03-12	0	1
723	2020-03-13	1.314	18.352	20.343	38.76	15.896	18.109	56.328	4.813	11.5	42.375	2020-03-13	0	1
724	2020-03-14	1.969	15.267	22.676	37.967	12.006	12.264	18.538	2.743	7.0	94.25	2020-03-14	1	1
725	2020-03-15	2.035	19.188	28.508	47.68	16.493	16.076	28.844	3.628	8.9	80.0	2020-03-15	1	1
726	2020-03-16	2.232	19.948	26.795	46.739	12.629	16.857	40.123	3.97	10.7	63.5	2020-03-16	0	1
727	2020-03-17	1.785	18.12	27.041	45.172	16.127	20.955	53.286	3.503	10.1	58.125	2020-03-17	1	1
728	2020-03-18	1.591	11.195	18.642	29.811	18.645	11.583	31.111	2.397	7.2	75.75	2020-03-18	0	1
729	2020-03-19	2.366	16.51	21.298	37.885	18.544	10.802	24.691	2.528	7.8	60.5	2020-03-19	1	1
730	2020-03-20	0.884	10.699	7.702	18.742	23.391	14.198	42.819	1.606	7.9	53.0	2020-03-20	0	1
731	2020-03-21	0.815	8.474	8.875	17.299	24.099	6.005	17.314	1.709	4.7	76.375	2020-03-21	1	1
732	2020-03-22	0.855	6.78	9.93	16.737	21.436	1.333	8.452	0.874	3.3	72.75	2020-03-22	0	1
733	2020-03-23	0.882	9.898	11.038	20.913	23.099	5.329	15.8	1.44	6.8	61.0	2020-03-23	0	1
734	2020-03-24	0.969	10.344	13.442	23.764	22.408	5.203	16.914	1.753	8.7	57.125	2020-03-24	0	1
735	2020-03-25	0.858	8.602	11.39	20.014	23.617	6.112	18.35	1.778	9.2	63.125	2020-03-25	3	1
736	2020-03-26	0.8	7.839	8.92	16.733	26.584	8.807	26.778	1.955	8.3	53.125	2020-03-26	1	1
737	2020-03-27	0.804	8.262	6.848	15.065	25.248	24.207	31.382	0.712	8.5	61.875	2020-03-27	1	1
738	2020-03-28	1.029	10.983	9.77	20.757	21.282	10.616	22.499	1.157	9.7	73.25	2020-03-28	2	1
739	2020-03-29	1.102	9.634	7.209	16.83	22.981	11.416	22.998	1.846	8.9	65.0	2020-03-29	4	1
740	2020-03-30	1.146	11.325	8.509	19.845	21.659	8.102	18.085	2.286	5.7	77.125	2020-03-30	0	1
741	2020-03-31	1.193	10.877	6.571	17.42	22.855	8.558	19.085	2.042	8.4	53.5	2020-03-31	1	1
742	2020-04-01	1.05	12.504	7.425	19.85	20.631	15.274	24.409	1.952	7.2	70.0	2020-04-01	2	1
743	2020-04-02	1.218	12.213	7.467	19.661	22.85	12.318	26.398	2.095	9.6	69.25	2020-04-02	0	1
744	2020-04-03	1.241	15.336	11.412	26.693	19.408	14.344	26.32	1.766	10.4	52.375	2020-04-03	2	1
745	2020-04-04	1.171	12.539	10.903	23.455	22.5	9.309	19.616	1.929	7.4	75.625	2020-04-04	0	1
746	2020-04-05	1.444	16.859	17.017	33.875	18.715	7.829	20.339	3.045	10.2	59.875	2020-04-05	3	1
747	2020-04-06	1.522	21.008	21.716	42.658	12.791	13.921	35.979	2.644	10.2	67.875	2020-04-06	0	1
748	2020-04-07	0.925	9.502	10.519	20.013	22.364	7.403	19.707	1.677	3.6	81.75	2020-04-07	2	1
749	2020-04-08	0.806	6.887	10.094	16.978	24.925	2.823	13.86	1.805	0.9	75.125	2020-04-08	1	1
750	2020-04-09	1.102	10.586	11.028	21.617	21.691	12.71	25.612	1.998	6.4	68.5	2020-04-09	0	1
751	2020-04-10	1.155	10.662	8.064	18.7	21.807	11.172	21.267	1.597	9.0	70.125	2020-04-10	3	1
752	2020-04-11	1.577	15.464	15.95	31.371	24.343	8.108	19.323	1.829	7.0	73.375	2020-04-11	3	1
753	2020-04-12	1.515	15.53	14.142	29.697	23.081	8.847	16.705	1.905	6.4	79.25	2020-04-12	4	1
754	2020-04-13	1.057	10.601	15.685	26.276	26.151	5.802	17.013	1.476	6.1	67.75	2020-04-13	4	1
755	2020-04-14	1.533	13.518	14.513	27.934	22.439	13.105	28.71	1.413	8.4	54.25	2020-04-14	0	1
756	2020-04-15	1.915	19.417	19.82	39.217	18.061	16.858	41.706	3.112	11.3	36.75	2020-04-15	0	1
757	2020-04-16	2.109	20.523	26.176	46.66	16.46	13.412	44.198	3.668	12.6	39.875	2020-04-16	0	1
758	2020-04-17	1.479	14.233	10.997	25.214	22.693	16.901	37.048	2.66	13.4	47.125	2020-04-17	0	1
759	2020-04-18	1.946	17.224	19.606	36.843	17.542	19.329	45.802	3.802	14.8	46.125	2020-04-18	2	1
760	2020-04-19	1.824	15.449	16.804	32.198	19.759	14.878	44.269	2.533	15.1	46.375	2020-04-19	3	1
761	2020-04-20	1.187	15.549	17.854	33.738	19.565	12.397	35.749	2.085	15.4	43.625	2020-04-20	4	1
762	2020-04-21	1.114	14.309	14.28	28.571	22.185	17.829	61.784	2.875	16.4	42.875	2020-04-21	1	1
763	2020-04-22	1.088	12.182	10.809	22.969	24.821	21.013	55.445	2.623	16.5	51.25	2020-04-22	0	1
764	2020-04-23	1.309	13.159	18.813	31.909	24.794	14.264	34.358	2.461	13.3	64.5	2020-04-23	1	1
765	2020-04-24	1.06	12.18	16.099	28.04	21.793	11.857	24.606	2.289	8.3	78.125	2020-04-24	3	1
766	2020-04-25	1.56	15.788	24.881	40.642	17.391	35.975	141.867	2.43	13.1	65.25	2020-04-25	1	1
767	2020-04-26	1.398	15.591	21.561	37.025	19.068	27.044	121.404	2.178	12.1	58.0	2020-04-26	0	1
768	2020-04-27	1.494	16.268	23.592	39.818	20.009	9.369	24.191	3.377	12.0	55.0	2020-04-27	0	1
769	2020-04-28	1.341	16.076	24.464	38.711	22.708	12.941	34.266	1.751	12.6	51.5	2020-04-28	4	1
770	2020-04-29	1.089	14.398	21.628	36.019	25.285	14.083	29.655	2.117	11.9	60.875	2020-04-29	1	1
771	2020-04-30	1.218	15.231	27.072	42.26	23.402	12.639	28.104	2.135	11.6	63.25	2020-04-30	3	1
772	2020-05-01	1.251	15.353	16.628	31.965	21.047	14.552	31.363	2.914	14.0	55.0	2020-05-01	1	1
773	2020-05-02	1.446	16.628	25.172	41.685	20.26	15.075	44.619	2.964	14.2	49.125	2020-05-02	0	1
774	2020-05-03	1.499	18.686	23.619	42.223	20.55	13.127	38.558	3.126	14.6	46.25	2020-05-03	1	1
775	2020-05-04	1.289	16.498	24.384	40.898	20.589	15.449	51.418	3.153	15.7	48.25	2020-05-04	2	1
776	2020-05-05	1.425	18.184	30.313	48.484	17.047	15.817	59.567	3.283	16.0	59.75	2020-05-05	2	1
777	2020-05-06	1.301	13.692	22.57	36.222	22.087	21.507	63.086	1.827	12.7	61.571	2020-05-06	1	1
778	2020-05-07	1.309	14.77	20.826	35.421	21.828	11.54	28.699	2.65	12.5	62.333	2020-05-07	0	1
779	2020-05-08	1.279	14.96	18.328	33.195	20.894	17.451	38.575	2.439	17.4	43.2	2020-05-08	3	1
780	2020-05-09	1.632	20.68	37.74	58.31	14.742	15.53	47.089	2.744	18.0	44.625	2020-05-09	0	1
781	2020-05-10	1.153	12.659	17.933	30.546	26.445	24.784	98.915	2.273	15.8	49.125	2020-05-10	2	1
782	2020-05-11	1.348	13.436	27.545	41.0	22.94	8.109	22.374	2.13	12.2	61.125	2020-05-11	1	1
783	2020-05-12	1.484	15.876	26.877	42.76	21.302	8.338	20.906	2.473	13.2	49.857	2020-05-12	1	1
784	2020-05-13	1.892	21.816	37.895	59.667	16.446	13.691	38.395	5.535	16.7	48.75	2020-05-13	2	1
785	2020-05-14	1.132	12.021	22.999	35.023	25.609	6.272	19.354	2.6	16.0	54.75	2020-05-14	0	1
786	2020-05-15	1.069	11.754	10.904	22.566	27.873	9.754	23.822	1.946	17.9	42.5	2020-05-15	2	1
787	2020-05-16	1.478	22.486	37.169	59.673	14.905	16.033	44.853	3.013	20.4	38.25	2020-05-16	2	1
788	2020-05-17	1.662	22.37	43.794	66.174	15.312	20.232	67.199	3.414	20.1	41.5	2020-05-17	0	1
789	2020-05-18	1.283	17.435	30.73	48.126	23.05	17.678	50.824	2.533	19.4	41.125	2020-05-18	0	1
790	2020-05-19	1.209	13.891	24.052	37.963	20.643	15.551	54.561	2.724	18.5	44.0	2020-05-19	2	1
791	2020-05-20	1.184	14.354	27.53	41.859	26.953	10.505	36.291	1.635	19.1	40.75	2020-05-20	1	1
792	2020-05-21	1.576	21.429	28.89	51.527	25.534	18.071	45.793	3.471	21.8	42.75	2020-05-21	1	1
793	2020-05-22	1.061	16.582	12.999	29.518	30.002	17.23	44.296	3.324	23.9	34.125	2020-05-22	1	1
794	2020-05-23	1.3	19.732	22.029	41.723	19.933	21.724	80.441	3.903	23.7	28.8	2020-05-23	2	1
795	2020-05-24	1.048	14.035	13.569	27.563	19.746	12.563	40.974	2.835	18.5	44.375	2020-05-24	1	1
796	2020-05-25	1.067	12.318	11.832	23.882	27.367	13.203	60.164	2.738	19.1	39.875	2020-05-25	0	1
797	2020-05-26	1.658	22.845	30.241	52.987	25.684	12.738	41.967	5.098	19.7	34.25	2020-05-26	0	1
798	2020-05-27	1.668	21.217	29.866	51.052	26.858	11.455	40.867	3.949	22.8	33.875	2020-05-27	4	1
799	2020-05-28	1.604	21.28	31.239	52.47	21.518	19.619	64.123	4.136	24.2	29.25	2020-05-28	2	1
800	2020-05-29	1.084	17.346	16.476	33.78	22.423	22.048	89.442	3.483	25.4	22.125	2020-05-29	1	1
801	2020-05-30	1.341	22.748	29.134	51.876	21.108	14.866	51.744	5.427	23.8	18.875	2020-05-30	1	1
802	2020-05-31	1.467	23.548	29.775	53.289	27.194	12.528	42.613	5.266	21.7	17.0	2020-05-31	4	1
803	2020-06-01	1.392	24.297	30.928	55.156	23.255	12.708	43.98	3.571	23.2	20.0	2020-06-01	3	1
804	2020-06-02	1.243	25.824	31.558	57.382	22.515	17.613	80.917	3.829	25.7	20.857	2020-06-02	3	1
805	2020-06-03	1.006	19.954	15.315	35.026	28.619	22.115	94.796	5.758	24.7	24.0	2020-06-03	2	1
806	2020-06-04	1.011	20.58	19.233	39.8	24.721	16.576	65.941	3.41	23.6	22.25	2020-06-04	1	1
807	2020-06-05	1.021	19.152	14.699	33.732	25.344	11.578	46.463	5.328	22.8	21.25	2020-06-05	0	1
808	2020-06-06	1.035	20.956	27.789	48.678	24.142	10.834	37.877	2.95	17.6	50.375	2020-06-06	2	1
809	2020-06-07	0.959	20.43	32.168	52.589	29.324	6.402	17.791	1.808	19.1	39.0	2020-06-07	1	1
810	2020-06-08	1.0	21.455	33.752	55.156	28.699	7.908	24.148	2.349	20.7	35.125	2020-06-08	0	1
811	2020-06-09	0.978	20.596	25.279	45.818	28.299	10.038	44.226	1.731	21.7	32.875	2020-06-09	1	1
812	2020-06-10	1.125	24.798	28.052	52.763	33.185	8.495	30.222	2.748	22.8	33.167	2020-06-10	1	1
813	2020-06-11	1.219	25.047	25.786	50.624	32.618	11.148	38.996	3.37	22.4	38.0	2020-06-11	0	1
814	2020-06-12	1.025	17.739	11.694	29.432	35.787	10.732	35.119	4.293	23.9	30.75	2020-06-12	1	1
815	2020-06-13	1.53	23.957	27.061	50.958	29.137	15.994	46.919	9.453	23.0	28.875	2020-06-13	2	1
816	2020-06-14	1.336	23.49	21.841	45.374	25.162	14.987	50.874	8.216	23.1	22.5	2020-06-14	3	1
817	2020-06-15	1.555	26.151	27.728	53.85	15.458	17.756	58.316	4.679	22.7	30.625	2020-06-15	0	1
818	2020-06-16	1.135	19.849	18.605	38.369	28.65	16.456	48.15	6.555	24.1	38.0	2020-06-16	3	1
819	2020-06-17	0.56	16.569	16.315	32.88	33.273	17.358	58.616	9.647	24.9	34.25	2020-06-17	0	1
820	2020-06-18	1.488	26.042	39.278	65.308	34.531	18.828	60.519	9.009	24.6	35.375	2020-06-18	2	1
821	2020-06-19	0.928	17.578	16.039	33.418	36.792	21.873	69.859	4.455	24.7	31.0	2020-06-19	0	1
822	2020-06-20	1.241	23.706	30.085	53.784	27.678	19.044	77.929	3.408	24.2	26.875	2020-06-20	6	1
823	2020-06-21	1.616	25.185	26.737	53.336	24.445	14.296	48.695	5.457	21.9	34.375	2020-06-21	1	1
824	2020-06-22	1.469	20.848	22.195	42.771	32.079	13.309	38.693	3.881	21.9	42.125	2020-06-22	0	1
825	2020-06-23	1.324	20.104	22.996	43.147	31.457	8.891	25.215	3.794	23.6	37.25	2020-06-23	0	1
826	2020-06-24	1.686	27.675	35.998	63.601	30.04	11.198	41.657	4.004	26.7	27.75	2020-06-24	2	1
827	2020-06-25	1.568	29.668	31.889	61.518	30.658	12.964	44.71	4.58	26.0	30.25	2020-06-25	0	1
828	2020-06-26	1.051	14.133	10.269	24.374	35.404	13.015	53.473	2.337	21.4	44.625	2020-06-26	1	1
829	2020-06-27	1.159	15.047	14.181	29.197	28.297	12.009	45.233	2.708	18.7	53.0	2020-06-27	1	1
830	2020-06-28	1.355	19.324	26.569	45.868	26.415	9.925	39.716	3.348	20.0	47.375	2020-06-28	0	1
831	2020-06-29	1.291	18.894	21.549	40.361	25.243	9.322	42.934	2.869	20.6	45.25	2020-06-29	1	1
832	2020-06-30	1.382	22.24	32.562	54.716	28.183	9.143	29.222	3.856	21.3	41.125	2020-06-30	3	1
833	2020-07-01	1.199	18.678	21.436	40.03	29.265	10.094	33.121	3.144	20.5	36.125	2020-07-01	2	1
834	2020-07-02	1.221	19.161	20.5	39.565	30.572	9.3	32.383	3.34	21.3	36.375	2020-07-02	1	1
835	2020-07-03	1.121	16.312	12.76	29.007	33.319	9.857	27.509	2.2	23.2	39.75	2020-07-03	1	1
836	2020-07-04	1.274	20.385	33.165	53.724	27.495	12.236	38.166	3.758	24.1	37.25	2020-07-04	3	1
837	2020-07-05	1.233	17.984	28.3	46.24	26.394	12.592	50.859	1.738	22.9	34.0	2020-07-05	0	1
838	2020-07-06	1.155	16.219	23.49	39.728	28.196	11.042	41.142	1.978	23.0	30.125	2020-07-06	1	1
839	2020-07-07	1.284	18.9	30.688	49.557	26.204	9.159	33.219	2.2	25.0	27.75	2020-07-07	1	1
840	2020-07-08	1.589	22.25	30.876	53.023	29.592	13.312	47.342	3.65	27.7	28.0	2020-07-08	1	1
841	2020-07-09	1.434	23.07	28.863	51.833	28.678	15.263	48.46	2.606	26.3	34.375	2020-07-09	0	1
842	2020-07-10	1.155	14.457	15.822	30.216	33.222	14.97	38.326	2.601	23.4	47.75	2020-07-10	0	1
843	2020-07-11	1.267	15.296	22.777	38.052	29.252	13.764	28.118	1.791	20.1	61.286	2020-07-11	2	1
844	2020-07-12	1.308	22.348	25.558	47.84	27.957	11.952	27.421	2.044	20.8	52.875	2020-07-12	0	1
845	2020-07-13	1.58	23.027	25.025	47.362	28.072	13.795	48.241	1.88	21.3	54.625	2020-07-13	1	1
846	2020-07-14	1.699	27.479	30.024	57.48	29.477	14.212	35.704	2.65	22.1	53.375	2020-07-14	0	1
847	2020-07-15	1.356	22.541	22.122	44.034	32.365	10.984	24.117	1.302	23.2	52.0	2020-07-15	1	1
848	2020-07-16	1.326	18.498	26.278	44.754	30.588	9.354	23.425	1.794	23.8	46.0	2020-07-16	3	1
849	2020-07-17	1.218	15.623	16.816	32.431	31.947	9.142	25.874	1.953	25.2	36.0	2020-07-17	0	1
850	2020-07-18	1.41	19.522	24.133	43.644	30.712	9.41	32.6	3.473	26.7	33.125	2020-07-18	1	1
851	2020-07-19	1.451	19.312	21.934	41.158	32.438	12.191	35.087	3.463	28.6	35.25	2020-07-19	0	1
852	2020-07-20	1.607	21.026	25.464	46.382	31.716	14.475	39.626	3.553	30.8	34.0	2020-07-20	1	1
853	2020-07-21	1.693	23.246	29.67	52.903	33.207	16.583	54.954	4.027	27.6	42.0	2020-07-21	2	1
854	2020-07-22	1.06	14.348	16.909	31.942	31.886	15.993	52.929	1.864	31.1	24.75	2020-07-22	1	1
855	2020-07-23	1.105	15.657	22.586	38.186	29.621	9.765	31.845	2.364	29.4	36.25	2020-07-23	0	1
856	2020-07-24	1.308	14.756	14.962	29.747	33.517	11.179	35.362	2.426	29.8	24.25	2020-07-24	0	1
857	2020-07-25	1.197	17.808	23.273	41.038	32.815	12.657	36.169	2.353	28.8	35.0	2020-07-25	2	1
858	2020-07-26	1.292	19.018	24.615	43.626	27.439	15.331	46.767	3.332	29.7	26.875	2020-07-26	3	1
859	2020-07-27	1.79	26.609	47.932	74.519	15.464	20.914	65.591	4.322	30.5	19.625	2020-07-27	3	1
860	2020-07-28	1.771	22.434	46.872	69.294	16.572	20.441	61.446	4.242	29.4	28.5	2020-07-28	1	1
861	2020-07-29	1.56	20.718	32.613	53.236	17.159	21.067	64.31	2.671	27.6	36.0	2020-07-29	0	1
862	2020-07-30	0.972	16.661	18.789	35.415	24.802	13.828	33.528	1.752	22.7	55.625	2020-07-30	1	1
863	2020-07-31	0.819	12.483	14.08	26.529	28.595	6.712	22.362	1.57	21.8	45.625	2020-07-31	1	1
864	2020-08-01	1.465	16.552	30.593	49.327	27.499	8.61	28.655	2.769	25.0	35.75	2020-08-01	0	1
865	2020-08-02	1.531	19.397	32.588	55.102	25.849	12.15	43.511	4.357	27.0	30.875	2020-08-02	0	1
866	2020-08-03	1.273	21.118	25.384	46.345	26.637	13.795	41.948	3.03	24.0	45.625	2020-08-03	5	1
867	2020-08-04	0.948	14.165	20.813	34.891	28.103	6.06	28.575	2.184	20.2	50.375	2020-08-04	0	1
868	2020-08-05	1.03	15.512	22.23	37.744	30.605	7.858	27.249	2.031	20.3	43.0	2020-08-05	2	1
869	2020-08-06	1.006	16.384	25.694	42.038	28.916	6.789	22.714	1.795	21.4	38.375	2020-08-06	1	1
870	2020-08-07	0.683	12.86	14.218	27.039	32.059	7.119	22.875	1.599	21.2	38.75	2020-08-07	2	1
871	2020-08-08	0.759	15.438	19.779	35.243	31.568	7.102	25.487	1.825	21.6	30.625	2020-08-08	3	1
872	2020-08-09	1.09	18.461	28.203	48.928	28.829	8.676	32.784	2.259	17.2	37.0	2020-08-09	0	1
873	2020-08-10	1.006	17.927	23.013	40.885	30.053	9.263	37.02	2.036	25.3	43.0	2020-08-10	1	1
874	2020-08-11	1.308	17.249	27.71	47.887	30.2	13.749	43.678	3.161	23.6	44.5	2020-08-11	0	1
875	2020-08-12	0.962	15.381	22.065	37.407	28.05	11.891	33.988	1.89	23.4	43.333	2020-08-12	1	1
876	2020-08-13	1.078	17.006	22.949	39.737	30.132	12.814	39.023	2.227	23.2	44.25	2020-08-13	0	1
877	2020-08-14	0.8	12.512	13.807	26.304	29.817	11.449	35.6	1.807	21.7	46.75	2020-08-14	3	1
878	2020-08-15	0.955	15.06	23.885	38.942	26.277	12.681	37.726	1.683	20.2	52.625	2020-08-15	2	1
879	2020-08-16	0.939	14.5	22.315	36.762	28.271	7.052	24.777	1.6	19.9	56.625	2020-08-16	1	1
880	2020-08-17	0.936	13.976	20.328	34.296	26.565	8.024	30.049	1.608	19.8	57.625	2020-08-17	3	1
881	2020-08-18	1.033	14.949	24.636	39.499	25.061	7.756	27.122	1.763	19.0	57.0	2020-08-18	1	1
882	2020-08-19	1.249	15.753	26.765	46.065	29.886	12.537	41.56	3.018	22.3	49.125	2020-08-19	1	1
883	2020-08-20	1.507	18.034	34.931	58.454	27.461	15.686	49.458	3.795	25.1	40.5	2020-08-20	0	1
884	2020-08-21	1.52	19.37	26.666	48.398	29.243	18.465	64.09	5.946	26.9	30.25	2020-08-21	1	1
885	2020-08-22	1.412	21.157	29.247	52.072	25.372	22.152	71.035	6.433	23.1	43.75	2020-08-22	0	1
886	2020-08-23	1.534	20.578	28.979	48.504	22.216	12.048	46.84	6.858	16.4	67.75	2020-08-23	1	1
887	2020-08-24	1.094	20.092	32.763	52.856	23.649	6.174	19.609	7.115	16.4	61.25	2020-08-24	0	1
888	2020-08-25	0.92	19.274	32.355	51.642	28.021	6.653	20.875	7.902	16.8	41.857	2020-08-25	3	1
889	2020-08-26	1.174	21.922	32.548	52.927	30.412	7.002	24.295	2.439	18.9	38.714	2020-08-26	1	1
890	2020-08-27	1.365	24.483	29.271	53.204	32.644	10.926	40.615	3.557	22.2	35.625	2020-08-27	1	1
891	2020-08-28	1.222	20.813	19.396	39.056	35.732	11.755	38.156	3.58	23.8	35.75	2020-08-28	2	1
892	2020-08-29	0.959	17.663	14.112	31.674	38.181	10.862	33.799	2.064	23.4	40.75	2020-08-29	2	1
893	2020-08-30	0.787	14.274	11.893	26.126	39.413	9.973	28.533	1.08	22.1	38.0	2020-08-30	1	1
894	2020-08-31	0.929	19.188	33.811	53.02	30.36	7.757	27.294	2.546	19.3	44.0	2020-08-31	3	1
895	2020-09-01	1.181	20.681	22.227	42.797	31.473	10.959	36.864	2.549	22.6	38.286	2020-09-01	3	1
896	2020-09-02	1.459	24.387	28.05	52.314	27.181	17.147	53.351	4.221	25.3	31.25	2020-09-02	1	1
897	2020-09-03	1.299	24.474	32.603	56.643	28.419	20.086	49.649	3.847	24.7	36.25	2020-09-03	4	1
898	2020-09-04	1.016	17.825	19.341	36.972	32.94	14.2	29.352	3.52	21.6	48.75	2020-09-04	4	1
899	2020-09-05	1.658	21.79	33.764	51.953	26.528	14.836	32.701	4.793	22.7	35.5	2020-09-05	1	1
900	2020-09-06	1.988	29.586	48.894	78.126	18.798	22.867	55.415	6.433	25.3	26.375	2020-09-06	0	1
901	2020-09-07	1.905	30.683	56.844	85.925	13.378	29.652	93.031	7.587	27.1	19.875	2020-09-07	1	1
902	2020-09-08	1.429	23.451	34.913	58.223	17.594	23.803	62.164	5.541	23.8	36.875	2020-09-08	1	1
903	2020-09-09	1.056	18.883	33.593	52.275	26.058	24.541	67.522	5.066	21.3	37.5	2020-09-09	1	1
904	2020-09-10	1.071	19.101	34.989	54.088	27.125	13.911	42.73	4.938	20.7	34.875	2020-09-10	2	1
905	2020-09-11	1.311	18.15	18.468	36.555	24.351	18.359	50.226	7.454	22.5	34.5	2020-09-11	0	1
906	2020-09-12	1.542	23.594	36.502	59.841	18.908	22.416	57.224	6.658	23.3	36.25	2020-09-12	0	1
907	2020-09-13	1.119	20.753	34.837	55.074	25.48	14.988	35.576	4.976	22.1	38.5	2020-09-13	2	1
908	2020-09-14	1.886	29.433	52.875	81.757	20.459	17.996	43.195	7.921	22.9	28.375	2020-09-14	2	1
909	2020-09-15	1.334	26.899	30.133	57.013	20.176	18.449	48.562	5.91	23.2	31.875	2020-09-15	3	1
910	2020-09-16	1.363	25.226	28.095	53.363	27.563	16.149	49.014	5.153	22.4	44.25	2020-09-16	1	1
911	2020-09-17	1.123	18.255	19.513	37.735	30.126	13.233	38.091	5.564	21.5	52.625	2020-09-17	1	1
912	2020-09-18	1.452	24.637	31.057	55.674	23.047	17.236	57.506	6.55	23.8	36.125	2020-09-18	1	1
913	2020-09-19	1.864	27.938	43.509	71.162	24.685	24.669	69.813	7.778	23.5	29.25	2020-09-19	3	1
914	2020-09-20	1.426	20.028	31.426	51.194	28.236	16.446	46.54	6.34	18.6	59.0	2020-09-20	1	1
915	2020-09-21	1.189	17.772	28.194	45.882	25.769	11.503	30.131	5.581	19.7	57.375	2020-09-21	0	1
916	2020-09-22	1.305	20.118	30.586	51.739	22.484	15.348	40.734	3.767	20.8	50.875	2020-09-22	2	1
917	2020-09-23	1.421	18.876	31.761	50.576	23.905	13.059	40.87	3.699	19.2	55.625	2020-09-23	0	1
918	2020-09-24	1.852	23.358	40.573	63.605	22.969	17.302	46.396	4.162	20.1	49.625	2020-09-24	0	1
919	2020-09-25	1.545	22.001	29.286	53.211	27.93	17.472	48.988	3.991	20.9	44.0	2020-09-25	1	1
920	2020-09-26	1.948	25.938	53.054	78.395	20.779	23.086	54.012	6.009	20.6	40.625	2020-09-26	3	1
921	2020-09-27	1.552	22.164	36.314	58.462	21.369	20.756	43.311	3.779	20.2	47.5	2020-09-27	2	1
922	2020-09-28	1.13	16.222	27.21	43.399	23.871	15.959	38.64	3.135	17.2	54.875	2020-09-28	1	1
923	2020-09-29	1.126	16.804	31.475	48.215	24.546	19.157	46.346	3.866	14.1	44.75	2020-09-29	0	1
924	2020-09-30	1.521	22.031	37.572	59.27	23.278	16.88	40.456	4.624	14.4	37.125	2020-09-30	3	1
925	2020-10-01	2.007	25.18	48.088	73.274	19.415	19.932	53.489	5.403	18.8	37.375	2020-10-01	1	1
926	2020-10-02	1.771	25.683	44.324	70.014	13.26	25.632	80.622	5.674	18.4	42.5	2020-10-02	1	1
927	2020-10-03	1.797	25.021	47.359	71.459	15.46	21.145	49.128	5.305	17.8	47.6	2020-10-03	0	1
928	2020-10-04	1.318	16.725	27.241	43.882	22.513	15.42	35.012	3.044	16.6	60.8	2020-10-04	2	1
929	2020-10-05	1.299	19.115	31.427	55.988	19.511	8.238	19.935	3.317	13.5	66.5	2020-10-05	2	1
930	2020-10-06	1.148	18.064	25.979	45.408	21.32	4.424	12.157	1.549	8.0	77.375	2020-10-06	2	1
931	2020-10-07	1.243	18.497	32.089	49.528	21.3	6.241	14.309	1.65	9.4	74.125	2020-10-07	1	1
932	2020-10-08	1.07	16.423	18.203	34.604	23.424	8.78	17.945	1.694	10.4	67.625	2020-10-08	0	1
933	2020-10-09	1.19	17.679	22.755	44.899	25.479	9.773	18.534	1.804	11.3	59.125	2020-10-09	0	1
934	2020-10-10	1.924	27.908	56.464	84.41	18.245	17.175	34.834	4.396	12.0	52.25	2020-10-10	0	1
935	2020-10-11	2.264	31.601	55.646	87.285	12.221	22.435	50.12	3.981	13.5	39.25	2020-10-11	3	1
936	2020-10-12	2.42	40.504	65.738	105.77	12.446	24.052	58.154	6.286	15.0	32.875	2020-10-12	0	1
937	2020-10-13	2.378	39.483	64.904	104.427	14.182	22.353	56.818	5.451	15.4	29.875	2020-10-13	1	1
938	2020-10-14	2.374	41.234	62.236	103.51	16.566	26.134	61.016	5.483	15.2	29.125	2020-10-14	1	1
939	2020-10-15	1.849	34.23	37.81	72.076	15.629	21.034	51.055	3.221	16.1	28.75	2020-10-15	1	1
940	2020-10-16	1.98	27.488	40.992	68.313	18.697	16.653	40.135	3.328	15.4	33.25	2020-10-16	0	1
941	2020-10-17	2.038	33.498	38.882	72.448	17.359	20.769	51.04	3.997	15.6	32.875	2020-10-17	1	1
942	2020-10-18	2.556	40.888	58.46	99.317	15.858	25.21	68.956	6.05	15.7	28.625	2020-10-18	1	1
943	2020-10-19	2.691	42.496	69.314	111.128	16.156	30.996	81.023	6.449	16.0	24.75	2020-10-19	1	1
944	2020-10-20	2.658	44.924	70.385	114.881	11.322	30.474	81.285	7.128	16.3	25.125	2020-10-20	1	1
945	2020-10-21	1.959	30.709	34.489	65.151	14.101	25.249	61.168	4.192	14.3	46.75	2020-10-21	0	1
946	2020-10-22	2.424	29.36	64.177	96.296	16.318	19.233	48.159	6.732	13.5	52.125	2020-10-22	2	1
947	2020-10-23	2.314	35.099	58.011	93.098	11.534	19.57	54.379	5.865	14.6	37.25	2020-10-23	1	1
948	2020-10-24	2.375	36.951	61.065	98.097	12.368	23.649	59.604	5.54	11.5	41.667	2020-10-24	1	1
949	2020-10-25	2.345	38.824	55.998	94.811	13.016	39.115	74.046	5.83	11.7	70.5	2020-10-25	1	1
950	2020-10-26	2.519	42.915	64.106	106.8	10.027	30.846	91.066	7.87	16.6	30.0	2020-10-26	1	1
951	2020-10-27	2.643	43.975	66.972	112.905	15.327	36.972	93.175	8.199	15.1	30.375	2020-10-27	0	1
952	2020-10-28	2.484	40.455	56.729	100.575	14.812	34.273	86.698	6.478	14.8	33.0	2020-10-28	1	1
953	2020-10-29	3.194	45.251	79.365	126.445	15.61	38.233	101.711	7.796	14.7	30.0	2020-10-29	2	1
954	2020-10-30	2.654	43.279	60.885	104.167	12.841	41.736	92.526	6.925	16.2	31.25	2020-10-30	1	1
955	2020-10-31	2.851	39.652	74.16	113.901	9.82	28.956	78.669	6.969	17.7	27.667	2020-10-31	1	1
956	2020-11-01	3.406	49.153	85.423	132.98	13.647	36.437	99.466	9.277	17.2	20.75	2020-11-01	0	1
957	2020-11-02	2.953	46.503	72.992	119.497	10.923	37.437	88.329	8.059	14.6	27.625	2020-11-02	0	1
958	2020-11-03	2.365	38.761	35.986	74.674	8.43	31.437	60.915	4.25	12.7	60.667	2020-11-03	1	1
959	2020-11-04	1.845	25.953	28.328	54.319	15.862	20.296	25.512	3.971	12.5	68.875	2020-11-04	3	1
960	2020-11-05	2.199	29.708	37.311	67.048	9.355	18.713	53.625	4.37	12.9	61.875	2020-11-05	1	1
961	2020-11-06	2.461	29.083	33.832	62.93	14.892	19.563	30.349	4.596	10.4	77.25	2020-11-06	1	1
962	2020-11-07	2.622	31.354	53.674	85.1	9.6	21.145	36.559	4.917	8.5	84.75	2020-11-07	1	1
963	2020-11-08	2.178	27.004	54.067	81.062	12.561	7.698	18.341	5.065	9.2	61.25	2020-11-08	3	1
964	2020-11-09	2.471	31.06	59.778	90.857	8.39	22.481	37.853	4.654	8.8	71.625	2020-11-09	2	1
965	2020-11-10	2.851	37.326	68.382	105.696	5.527	41.297	57.059	5.958	9.5	80.0	2020-11-10	0	1
966	2020-11-11	2.185	25.674	39.216	64.864	12.303	10.432	19.156	3.148	7.5	78.5	2020-11-11	1	1
967	2020-11-12	1.764	18.682	23.835	42.474	14.616	4.564	13.163	2.841	6.5	73.125	2020-11-12	2	1
968	2020-11-13	2.115	21.309	36.008	57.288	14.066	18.232	16.315	3.486	6.4	67.75	2020-11-13	2	1
969	2020-11-14	2.473	29.212	52.988	82.15	8.444	19.801	32.08	5.034	5.5	67.125	2020-11-14	2	1
970	2020-11-15	2.347	30.814	49.635	80.464	9.449	19.403	34.133	4.247	6.6	60.75	2020-11-15	1	1
971	2020-11-16	2.387	29.375	45.259	74.605	7.787	26.386	33.237	4.412	4.8	78.625	2020-11-16	1	1
972	2020-11-17	2.758	33.009	61.583	94.648	9.148	27.121	36.004	7.249	5.6	76.25	2020-11-17	0	1
973	2020-11-18	2.221	28.594	34.393	63.079	11.074	22.61	33.904	4.205	4.8	68.25	2020-11-18	2	1
974	2020-11-19	1.962	19.198	22.402	41.549	15.263	9.13	19.573	2.434	4.5	68.875	2020-11-19	0	1
975	2020-11-20	2.152	21.598	26.292	47.904	14.695	19.41	30.513	3.822	6.2	69.625	2020-11-20	2	1
976	2020-11-21	1.454	26.47	38.625	66.753	9.038	19.586	34.219	3.792	6.7	79.375	2020-11-21	2	1
977	2020-11-22	1.26	24.1	39.495	63.596	15.112	14.852	24.787	3.233	5.9	68.375	2020-11-22	0	1
978	2020-11-23	1.589	29.404	53.675	83.13	8.553	17.667	31.204	4.824	4.2	65.0	2020-11-23	0	1
979	2020-11-24	1.586	30.186	54.512	84.251	8.749	16.659	37.743	4.615	2.6	56.25	2020-11-24	3	1
980	2020-11-25	1.829	37.389	59.995	97.385	5.468	32.753	65.229	5.027	4.3	58.75	2020-11-25	1	1
981	2020-11-26	2.079	35.418	64.933	100.418	3.799	24.313	36.174	4.141	1.5	80.875	2020-11-26	1	1
982	2020-11-27	0.947	21.405	18.451	39.843	17.008	16.841	28.271	3.441	0.2	73.75	2020-11-27	1	1
983	2020-11-28	1.127	26.93	26.383	53.279	14.398	17.807	33.054	3.961	-1.5	75.625	2020-11-28	1	1
984	2020-11-29	1.312	29.672	33.275	62.888	10.252	23.226	33.719	4.462	1.5	87.75	2020-11-29	1	1
985	2020-11-30	1.246	26.771	31.91	58.712	7.79	32.926	37.412	4.14	1.7	90.875	2020-11-30	0	1
986	2020-12-01	1.234	27.394	32.141	59.545	12.544	38.342	50.09	6.23	2.1	83.25	2020-12-01	2	1
987	2020-12-02	1.103	25.164	17.969	43.135	12.704	34.518	43.915	3.037	-0.8	87.5	2020-12-02	1	1
988	2020-12-03	1.185	28.239	22.998	51.188	9.123	27.593	50.482	3.239	-1.7	88.0	2020-12-03	1	1
989	2020-12-04	1.127	26.896	21.009	47.895	11.062	24.459	34.616	3.734	-0.9	80.625	2020-12-04	1	1
990	2020-12-05	1.398	27.91	28.2	56.108	15.762	16.837	35.352	2.894	-0.7	79.5	2020-12-05	3	1
991	2020-12-06	1.246	23.916	20.882	44.82	13.818	12.334	25.115	3.872	0.1	82.75	2020-12-06	3	1
992	2020-12-07	1.531	24.749	35.277	60.031	14.149	8.119	17.256	4.391	-1.5	82.375	2020-12-07	1	1
993	2020-12-08	1.865	31.07	47.97	79.083	10.63	21.563	33.328	4.79	0.2	76.125	2020-12-08	2	1
994	2020-12-09	1.873	35.698	39.583	75.297	9.917	32.158	45.449	4.096	0.8	72.375	2020-12-09	0	1
995	2020-12-10	2.122	33.684	43.329	77.008	11.992	36.807	47.437	5.125	1.2	78.0	2020-12-10	4	1
996	2020-12-11	1.818	29.935	30.429	60.408	12.01	34.607	43.644	5.846	1.0	76.125	2020-12-11	1	1
997	2020-12-12	2.142	32.503	63.587	96.107	10.165	37.733	52.018	6.398	1.5	78.25	2020-12-12	1	1
998	2020-12-13	2.578	38.648	76.056	114.721	2.783	60.008	72.144	20.715	0.6	83.375	2020-12-13	1	1
999	2020-12-14	2.88	43.517	86.068	129.641	4.472	76.93	100.474	12.858	2.6	74.875	2020-12-14	0	1
1000	2020-12-15	2.189	32.255	45.385	77.624	6.576	40.593	56.027	5.901	4.3	72.75	2020-12-15	3	1
1001	2020-12-16	2.467	28.962	60.202	89.236	5.173	27.776	39.537	5.615	5.2	84.375	2020-12-16	0	1
1002	2020-12-17	2.625	32.421	60.148	92.594	5.253	30.343	45.291	5.969	5.3	82.5	2020-12-17	2	1
1003	2020-12-18	2.108	24.878	41.275	66.179	11.319	10.686	18.973	3.676	0.5	83.875	2020-12-18	1	1
1004	2020-12-19	1.758	24.061	30.738	54.847	9.072	10.446	21.197	3.412	-3.6	86.125	2020-12-19	2	1
1005	2020-12-20	1.85	24.626	35.481	60.15	8.524	17.496	29.841	5.83	-3.3	90.0	2020-12-20	4	1
1006	2020-12-21	1.55	32.224	48.538	82.749	7.428	28.629	40.629	12.668	-3.2	85.0	2020-12-21	3	1
1007	2020-12-22	1.585	32.456	44.345	76.827	6.948	29.369	58.971	9.449	-2.5	80.125	2020-12-22	1	1
1008	2020-12-23	1.828	31.413	47.312	78.704	10.119	25.099	34.902	6.001	0.0	86.75	2020-12-23	1	1
1009	2020-12-24	1.718	27.016	53.591	80.587	12.421	11.768	15.475	3.6	-3.3	90.143	2020-12-24	1	1
1010	2020-12-25	1.95	30.871	46.899	77.8	10.627	12.651	18.243	5.705	-4.9	66.875	2020-12-25	1	1
1011	2020-12-26	1.735	35.635	43.885	79.54	11.102	20.935	28.798	5.165	-8.7	72.375	2020-12-26	0	1
1012	2020-12-27	1.879	35.315	46.16	81.48	10.226	30.87	44.371	8.944	-6.5	64.75	2020-12-27	2	1
1013	2020-12-28	2.224	41.248	60.928	102.168	8.318	40.646	59.773	8.575	-5.2	62.75	2020-12-28	1	1
1014	2020-12-29	2.14	40.046	53.719	93.811	7.528	47.586	66.077	18.203	-5.5	66.5	2020-12-29	0	1
1015	2020-12-30	2.047	37.966	52.409	90.466	9.191	43.055	61.79	9.997	-5.0	63.875	2020-12-30	5	1
1016	2020-12-31	2.77	47.28	77.671	124.991	8.851	54.102	75.472	12.221	-4.5	61.0	2020-12-31	2	1
1017	2021-01-01	2.316	44.248	59.106	103.323	7.158	69.295	82.319	7.653	-5.7	75.375	2021-01-01	0	1
1018	2021-01-02	2.544	48.14	77.167	125.315	4.367	78.778	87.739	28.998	-5.7	78.875	2021-01-02	2	1
1019	2021-01-03	2.383	50.694	65.645	116.354	5.568	74.704	90.857	24.221	-4.6	70.375	2021-01-03	0	1
1020	2021-01-04	1.235	27.533	25.455	53.021	14.708	16.657	49.777	5.785	-0.7	68.125	2021-01-04	0	1
1021	2021-01-05	1.639	34.646	43.548	78.211	11.455	19.008	41.03	2.514	-5.2	68.875	2021-01-05	6	1
1022	2021-01-06	1.872	38.06	52.951	90.995	9.677	26.858	52.693	3.384	-5.8	60.75	2021-01-06	1	1
1023	2021-01-07	2.18	43.005	68.561	111.606	7.45	31.732	58.493	3.602	-5.0	52.125	2021-01-07	0	1
1024	2021-01-08	2.197	44.703	57.485	102.183	7.036	44.056	68.906	3.593	-3.4	52.5	2021-01-08	3	1
1025	2021-01-09	2.383	46.463	69.64	116.176	7.912	44.732	69.956	2.428	-2.9	56.375	2021-01-09	1	1
1026	2021-01-10	2.886	50.783	71.788	122.586	8.859	56.791	86.701	2.135	-1.0	55.25	2021-01-10	1	1
1027	2021-01-11	3.077	54.68	89.33	144.076	9.453	64.626	98.377	26.003	0.6	55.125	2021-01-11	2	1
1028	2021-01-12	3.324	58.332	99.424	157.889	7.377	65.292	109.786	31.485	1.7	53.2	2021-01-12	1	1
1029	2021-01-13	2.706	47.59	65.955	113.626	9.634	49.759	80.418	14.203	5.1	58.667	2021-01-13	3	1
1030	2021-01-14	2.75	44.154	81.356	125.515	10.318	32.078	69.684	3.481	7.7	48.0	2021-01-14	2	1
1031	2021-01-15	1.354	21.722	18.148	39.885	24.2	9.534	29.348	7.694	6.7	51.375	2021-01-15	1	1
1032	2021-01-16	2.282	35.671	48.814	84.493	10.596	19.681	37.694	7.456	3.2	56.286	2021-01-16	2	1
1033	2021-01-17	2.069	34.551	39.17	73.712	11.969	20.94	39.173	10.712	4.5	57.0	2021-01-17	3	1
1034	2021-01-18	1.679	26.623	26.85	53.451	18.514	13.837	39.629	6.187	5.5	55.875	2021-01-18	3	1
1035	2021-01-19	1.644	24.991	33.088	58.069	19.491	7.338	25.976	6.767	4.3	57.125	2021-01-19	2	1
1036	2021-01-20	1.576	26.717	49.449	78.353	16.359	8.71	13.042	5.968	-0.3	88.125	2021-01-20	2	1
1037	2021-01-21	1.516	24.235	52.576	76.849	18.402	8.532	31.839	4.862	-6.6	63.875	2021-01-21	5	1
1038	2021-01-22	1.339	30.354	27.889	58.22	13.855	17.646	29.535	3.536	-9.9	66.125	2021-01-22	0	1
1039	2021-01-23	1.958	39.65	61.495	100.473	12.187	35.471	53.975	8.788	-8.8	60.125	2021-01-23	3	1
1040	2021-01-24	2.1	44.148	57.466	101.633	9.423	45.678	65.525	6.777	-8.2	63.8	2021-01-24	1	1
1041	2021-01-25	2.478	48.844	55.317	104.116	10.645	62.096	83.055	3.534	-6.3	67.0	2021-01-25	2	1
1042	2021-01-26	2.972	56.845	74.763	131.627	9.82	73.413	97.668	11.065	-4.0	64.5	2021-01-26	1	1
1043	2021-01-27	2.348	49.853	64.342	111.983	10.99	59.862	83.668	17.798	-2.2	60.125	2021-01-27	1	1
1044	2021-01-28	3.271	54.738	105.521	159.662	4.426	51.74	69.249	9.124	1.8	74.375	2021-01-28	3	1
1045	2021-01-29	2.305	43.452	69.314	112.794	9.526	30.053	58.135	14.077	5.4	65.25	2021-01-29	2	1
1046	2021-01-30	1.183	27.411	30.153	57.618	16.275	10.926	24.091	22.134	2.2	62.5	2021-01-30	1	1
1047	2021-01-31	1.873	28.62	60.067	88.687	11.12	20.039	36.605	13.16	1.5	66.5	2021-01-31	2	1
1048	2021-02-01	1.774	30.704	55.933	86.68	8.418	22.916	38.793	6.418	3.3	68.625	2021-02-01	1	1
1049	2021-02-02	2.427	41.94	69.531	111.486	7.09	38.422	51.868	5.73	3.4	67.125	2021-02-02	2	1
1050	2021-02-03	2.631	47.497	80.477	128.03	8.399	55.734	74.417	5.837	3.4	66.125	2021-02-03	2	1
1051	2021-02-04	2.524	47.684	70.132	117.79	7.329	63.106	80.744	8.631	4.4	67.75	2021-02-04	6	1
1052	2021-02-05	2.154	32.962	54.874	87.908	7.069	35.87	43.258	9.3	4.0	92.625	2021-02-05	4	1
1053	2021-02-06	2.222	32.721	57.465	90.21	12.096	19.947	34.506	14.299	4.6	67.25	2021-02-06	0	1
1054	2021-02-07	2.523	39.659	65.519	105.205	7.632	33.023	50.443	13.985	5.1	71.875	2021-02-07	2	1
1055	2021-02-08	3.006	46.045	103.819	150.744	7.174	39.344	57.532	13.019	6.7	70.125	2021-02-08	2	1
1056	2021-02-09	2.769	41.881	89.143	131.007	5.498	34.716	63.195	17.75	8.4	51.625	2021-02-09	2	1
1057	2021-02-10	2.175	38.583	55.291	93.9	7.747	35.144	56.846	14.302	7.9	49.625	2021-02-10	4	1
1058	2021-02-11	2.428	39.943	75.017	114.97	7.999	24.617	55.125	12.095	7.2	46.375	2021-02-11	2	1
1059	2021-02-12	2.044	37.227	50.755	87.942	10.707	27.7	50.709	11.958	6.7	49.5	2021-02-12	1	1
1060	2021-02-13	2.193	38.726	58.444	97.2	9.705	27.809	57.709	13.015	8.0	42.286	2021-02-13	2	1
1061	2021-02-14	2.277	41.194	66.187	107.394	9.987	26.048	54.159	12.317	8.1	43.125	2021-02-14	5	1
1062	2021-02-15	2.423	40.477	71.44	111.959	9.739	24.45	55.165	11.494	8.6	38.5	2021-02-15	2	1
1063	2021-02-16	1.949	35.1	44.9	80.002	12.727	32.371	95.682	8.214	11.5	40.25	2021-02-16	2	1
1064	2021-02-17	1.469	22.996	24.763	47.801	22.433	10.381	27.131	4.524	8.7	55.625	2021-02-17	1	1
1065	2021-02-18	1.345	22.175	26.218	48.364	23.072	26.221	89.177	3.047	2.9	43.625	2021-02-18	0	1
1066	2021-02-19	1.144	18.668	17.785	37.188	19.12	11.744	25.91	4.42	1.7	46.625	2021-02-19	5	1
1067	2021-02-20	1.531	23.307	29.969	53.301	15.262	12.678	22.911	5.329	-0.5	72.143	2021-02-20	2	1
1068	2021-02-21	1.212	18.16	23.645	41.746	18.358	19.315	16.019	4.512	-2.4	72.75	2021-02-21	1	1
1069	2021-02-22	1.488	22.596	43.287	65.886	17.196	15.844	25.607	3.434	-2.3	64.5	2021-02-22	1	1
1070	2021-02-23	1.685	29.042	44.001	73.057	12.676	26.035	37.43	6.858	0.5	57.5	2021-02-23	2	1
1071	2021-02-24	1.221	21.925	31.845	53.663	18.515	12.61	24.923	5.456	1.0	54.375	2021-02-24	2	1
1072	2021-02-25	0.902	14.026	14.618	28.607	21.467	7.175	15.959	3.819	-2.2	55.375	2021-02-25	2	1
1073	2021-02-26	1.362	21.808	29.861	51.748	17.997	13.712	23.767	4.22	0.0	53.5	2021-02-26	2	1
1074	2021-02-27	1.998	34.036	49.063	83.141	11.152	30.486	52.197	14.824	2.6	53.875	2021-02-27	1	1
1075	2021-02-28	2.288	37.673	59.378	97.076	11.47	35.3	58.63	12.612	4.8	47.0	2021-02-28	2	1
1076	2021-03-01	1.86	34.451	41.256	75.743	11.392	28.719	50.914	14.87	5.7	45.125	2021-03-01	3	1
1077	2021-03-02	1.753	28.168	40.088	68.28	13.442	30.7	46.798	13.009	4.6	61.5	2021-03-02	2	1
1078	2021-03-03	1.642	25.399	40.318	65.737	14.351	24.785	38.103	7.325	5.5	59.75	2021-03-03	2	1
1079	2021-03-04	1.471	23.998	27.323	51.357	14.321	19.996	31.561	6.917	4.2	70.0	2021-03-04	3	1
1080	2021-03-05	1.908	23.069	44.789	67.803	15.296	12.096	16.347	4.843	0.2	93.875	2021-03-05	1	1
1081	2021-03-06	2.356	39.055	57.659	96.771	11.637	32.857	45.15	13.981	3.0	70.0	2021-03-06	1	1
1082	2021-03-07	2.081	33.534	52.317	85.468	14.677	32.53	52.021	10.083	5.1	55.375	2021-03-07	1	1
1083	2021-03-08	1.779	30.611	36.337	66.961	13.826	24.629	46.417	17.635	6.8	50.875	2021-03-08	1	1
1084	2021-03-09	1.617	24.382	38.269	62.693	20.792	17.173	47.74	10.209	5.6	52.25	2021-03-09	2	1
1085	2021-03-10	1.908	31.684	43.53	75.359	12.555	19.791	36.258	11.225	7.0	41.75	2021-03-10	4	1
1086	2021-03-11	1.688	25.974	31.23	57.18	15.419	19.407	38.044	13.777	7.8	65.0	2021-03-11	6	1
1087	2021-03-12	1.399	17.914	21.427	39.368	22.055	9.285	39.28	7.823	1.7	68.625	2021-03-12	1	1
1088	2021-03-13	1.602	19.606	36.144	55.754	17.923	7.804	18.887	7.042	-1.2	60.625	2021-03-13	2	1
1089	2021-03-14	2.019	30.688	45.85	76.578	11.865	17.979	31.349	10.765	3.4	57.0	2021-03-14	4	1
1090	2021-03-15	2.107	31.242	44.969	76.181	7.368	23.6	36.878	13.694	5.3	63.0	2021-03-15	1	1
1091	2021-03-16	1.967	31.386	40.669	72.099	10.871	37.153	75.937	11.523	10.6	50.875	2021-03-16	2	1
1092	2021-03-17	1.985	30.14	42.372	72.504	15.302	61.025	145.334	11.523	13.8	36.5	2021-03-17	3	1
1093	2021-03-18	1.285	18.571	19.213	37.828	26.517	25.857	76.905	7.459	10.7	34.75	2021-03-18	1	1
1094	2021-03-19	1.569	19.691	26.397	46.082	24.339	7.682	18.907	4.894	6.9	40.75	2021-03-19	2	1
1095	2021-03-20	1.416	22.893	18.526	41.444	19.066	8.247	15.304	4.453	6.8	37.375	2021-03-20	2	1
1096	2021-03-21	2.834	28.875	18.675	48.066	16.704	11.819	24.985	4.499	9.3	39.875	2021-03-21	1	1
1097	2021-03-22	2.541	24.058	15.593	39.668	22.361	22.269	54.626	3.355	12.7	35.25	2021-03-22	4	1
1098	2021-03-23	2.833	26.726	26.002	52.74	15.437	28.364	65.895	3.635	11.9	59.0	2021-03-23	0	1
1099	2021-03-24	2.755	22.911	18.541	41.457	17.609	29.002	53.977	2.995	12.1	58.875	2021-03-24	3	1
1100	2021-03-25	2.593	22.692	14.646	37.344	29.19	37.09	111.937	2.496	9.0	41.125	2021-03-25	1	1
1101	2021-03-26	2.718	21.297	15.323	36.609	25.788	9.946	20.343	2.797	7.5	41.125	2021-03-26	2	1
1102	2021-03-27	1.153	23.869	20.754	44.682	24.369	13.913	29.117	2.833	5.0	52.0	2021-03-27	2	1
1103	2021-03-28	0.751	21.995	31.088	53.039	22.582	11.942	19.175	2.72	3.2	56.25	2021-03-28	3	1
1104	2021-03-29	0.742	26.043	23.189	49.165	20.086	15.138	60.525	3.318	5.6	52.125	2021-03-29	2	1
1105	2021-03-30	0.642	20.297	14.161	34.427	21.756	13.987	28.058	2.233	6.4	57.25	2021-03-30	2	1
1106	2021-03-31	0.594	23.164	8.29	31.453	24.052	15.438	43.723	1.676	8.3	54.5	2021-03-31	5	1
1107	2021-04-01	0.537	26.64	8.687	35.327	22.22	24.411	47.969	2.358	13.3	40.625	2021-04-01	3	1
1108	2021-04-02	0.702	25.143	9.222	34.363	26.944	17.87	35.905	2.194	11.6	35.375	2021-04-02	6	1
1109	2021-04-03	0.746	20.977	7.698	28.673	27.141	12.659	20.746	1.882	7.8	54.25	2021-04-03	3	1
1110	2021-04-04	1.0	34.712	53.301	88.067	16.597	17.077	30.265	2.655	9.7	40.625	2021-04-04	2	1
1111	2021-04-05	1.021	37.672	44.503	82.234	15.308	24.403	41.287	6.245	11.2	41.0	2021-04-05	2	1
1112	2021-04-06	1.763	29.31	33.784	63.163	15.489	35.028	76.447	4.29	13.8	38.25	2021-04-06	1	1
1113	2021-04-07	1.823	37.155	56.371	93.526	11.069	41.018	98.843	5.233	16.1	27.75	2021-04-07	6	1
1114	2021-04-08	1.795	38.95	54.61	93.573	12.664	36.517	110.351	4.709	17.3	27.25	2021-04-08	1	1
1115	2021-04-09	1.234	28.984	15.77	44.727	15.844	35.102	104.594	3.954	17.2	31.75	2021-04-09	0	1
1116	2021-04-10	1.278	24.996	14.405	39.424	20.289	28.3	72.651	4.553	17.4	36.5	2021-04-10	1	1
1117	2021-04-11	1.584	24.791	21.785	46.545	15.462	20.569	41.503	3.453	13.0	53.75	2021-04-11	0	1
1118	2021-04-12	1.548	30.323	21.844	52.126	17.017	17.622	45.201	3.346	13.2	32.875	2021-04-12	0	1
1119	2021-04-13	1.482	28.535	19.668	48.17	18.08	12.948	35.258	3.673	13.9	25.5	2021-04-13	0	1
1120	2021-04-14	1.388	28.975	18.52	47.479	18.068	13.608	32.806	3.879	11.6	29.125	2021-04-14	2	1
1121	2021-04-15	1.113	30.155	18.217	48.403	19.121	14.122	53.894	3.227	12.8	27.875	2021-04-15	1	1
1122	2021-04-16	1.017	27.631	14.949	42.528	18.001	13.919	27.333	2.779	13.9	32.125	2021-04-16	1	1
1123	2021-04-17	1.156	29.626	18.145	47.789	16.495	17.957	35.837	4.016	15.0	33.667	2021-04-17	4	1
1124	2021-04-18	1.24	32.423	21.513	53.98	16.501	20.245	44.958	5.178	16.6	34.375	2021-04-18	3	1
1125	2021-04-19	1.52	33.991	29.914	63.974	13.755	26.249	68.545	5.116	18.5	36.0	2021-04-19	3	1
1126	2021-04-20	1.456	31.953	28.777	60.748	11.031	28.405	82.953	4.822	19.3	36.125	2021-04-20	2	1
1127	2021-04-21	1.316	30.748	24.452	56.085	12.986	29.148	78.361	4.786	20.7	33.625	2021-04-21	2	1
1128	2021-04-22	1.142	27.999	18.781	46.79	14.749	27.604	81.625	3.848	20.7	35.25	2021-04-22	2	1
1129	2021-04-23	1.361	26.006	13.344	39.335	21.707	20.1	49.846	3.411	19.5	34.0	2021-04-23	1	1
1130	2021-04-24	1.49	24.844	19.923	44.192	25.224	16.751	38.531	4.072	17.7	34.75	2021-04-24	6	1
1131	2021-04-25	1.582	31.296	23.441	54.774	22.406	16.503	41.937	5.045	19.8	21.25	2021-04-25	3	1
1132	2021-04-26	1.568	30.195	21.663	51.86	15.826	20.804	66.09	4.468	19.3	33.5	2021-04-26	2	1
1133	2021-04-27	1.455	22.944	14.364	37.365	17.696	22.623	47.788	3.648	16.1	57.75	2021-04-27	2	1
1134	2021-04-28	1.671	25.125	19.496	44.678	19.323	11.99	27.392	2.905	14.0	62.875	2021-04-28	2	1
1135	2021-04-29	1.607	30.916	18.685	49.562	21.584	19.394	42.69	4.762	17.4	49.875	2021-04-29	0	1
1136	2021-04-30	1.41	26.402	12.919	39.327	19.873	14.243	31.127	2.936	17.4	51.5	2021-04-30	1	1
1137	2021-05-01	1.519	19.538	12.791	32.304	23.854	8.943	17.706	2.827	12.7	72.0	2021-05-01	2	1
1138	2021-05-02	1.469	19.285	11.596	30.951	24.348	8.317	16.106	2.908	12.8	69.375	2021-05-02	1	1
1139	2021-05-03	1.428	20.11	13.377	33.516	22.686	7.832	18.692	2.407	13.6	68.0	2021-05-03	2	1
1140	2021-05-04	1.384	25.821	13.193	38.995	21.658	10.616	23.361	2.96	17.6	45.125	2021-05-04	2	1
1141	2021-05-05	1.719	27.193	19.955	47.111	19.543	15.335	30.835	3.495	16.4	59.75	2021-05-05	1	1
1142	2021-05-06	1.53	23.121	18.373	41.481	20.86	10.852	20.962	2.998	14.6	62.75	2021-05-06	1	1
1143	2021-05-07	1.458	22.316	12.865	35.098	23.429	11.523	17.316	2.512	13.6	74.875	2021-05-07	2	1
1144	2021-05-08	1.604	25.276	15.486	40.806	24.172	8.945	16.154	2.558	15.7	60.875	2021-05-08	1	1
1145	2021-05-09	1.831	30.926	20.67	51.556	18.608	16.357	43.346	3.333	17.6	54.0	2021-05-09	1	1
1146	2021-05-10	1.632	22.11	17.853	39.999	18.623	14.857	45.27	2.97	15.0	54.875	2021-05-10	4	1
1147	2021-05-11	1.588	23.123	29.787	52.907	27.837	14.068	47.523	3.964	15.9	40.5	2021-05-11	1	1
1148	2021-05-12	1.847	37.179	59.476	96.693	16.776	25.366	73.19	4.306	20.9	26.625	2021-05-12	0	1
1149	2021-05-13	1.231	15.35	10.43	25.676	26.503	17.898	48.474	2.524	20.0	35.5	2021-05-13	1	1
1150	2021-05-14	1.262	14.482	11.884	26.303	24.416	13.705	28.097	2.239	18.9	43.125	2021-05-14	4	1
1151	2021-05-15	1.4	18.318	33.531	51.753	25.331	10.97	26.665	3.029	19.1	34.0	2021-05-15	1	1
1152	2021-05-16	1.574	33.045	52.762	85.805	31.259	12.368	32.545	3.656	20.5	29.125	2021-05-16	1	1
1153	2021-05-17	1.401	29.33	40.141	69.484	25.64	14.738	44.29	4.06	22.8	22.75	2021-05-17	1	1
1154	2021-05-18	1.58	35.804	67.042	102.891	18.929	17.507	64.015	5.981	22.8	20.75	2021-05-18	0	1
1155	2021-05-19	1.697	39.939	68.483	108.39	17.427	17.309	48.355	5.804	23.7	24.75	2021-05-19	2	1
1156	2021-05-20	1.583	39.76	71.384	111.101	22.466	14.853	38.561	6.226	24.0	23.0	2021-05-20	2	1
1157	2021-05-21	1.17	25.738	22.113	47.782	29.326	16.64	52.866	3.439	25.4	26.375	2021-05-21	4	1
1158	2021-05-22	1.377	16.582	12.999	29.518	30.293	13.688	55.213	4.089	26.1	21.5	2021-05-22	3	1
1159	2021-05-23	1.355	19.732	22.029	41.723	25.815	20.224	58.273	4.25	21.5	37.625	2021-05-23	3	1
1160	2021-05-24	1.256	14.035	13.569	27.563	29.866	17.436	38.817	4.101	20.0	43.5	2021-05-24	2	1
1161	2021-05-25	1.489	12.318	11.832	23.882	24.58	13.001	32.264	3.777	15.0	66.0	2021-05-25	0	1
1162	2021-05-26	1.438	22.845	30.241	52.987	29.941	10.8	23.925	3.924	17.4	56.875	2021-05-26	1	1
1163	2021-05-27	1.528	21.217	29.866	51.052	24.73	14.164	32.098	5.195	21.5	42.125	2021-05-27	3	1
1164	2021-05-28	1.29	21.28	31.239	52.47	25.927	16.154	47.493	4.972	24.5	25.25	2021-05-28	1	1
1165	2021-05-29	1.621	17.346	16.476	33.78	22.098	17.424	61.1	5.881	24.9	17.0	2021-05-29	1	1
1166	2021-05-30	1.327	22.748	29.134	51.876	23.824	14.874	50.873	4.849	25.3	14.625	2021-05-30	2	1
1167	2021-05-31	1.606	23.548	29.775	53.289	24.225	17.386	45.71	7.162	24.2	21.625	2021-05-31	2	1
1168	2021-06-01	1.474	24.297	30.928	55.156	24.715	22.694	57.782	7.05	25.6	19.75	2021-06-01	4	1
1169	2021-06-02	1.516	25.824	31.558	57.382	21.04	18.23	63.519	6.621	26.2	17.0	2021-06-02	2	1
1170	2021-06-03	1.606	19.954	15.315	35.026	21.973	17.357	53.071	7.563	24.7	24.0	2021-06-03	4	1
1171	2021-06-04	1.258	20.58	19.233	39.8	27.2	12.587	38.821	5.971	23.6	22.25	2021-06-04	2	1
1172	2021-06-05	1.219	19.152	14.699	33.732	27.729	14.01	38.663	4.819	22.8	21.25	2021-06-05	3	1
1173	2021-06-06	1.112	20.956	27.789	48.678	30.193	16.083	49.529	3.73	17.6	50.375	2021-06-06	2	1
1174	2021-06-07	1.597	20.43	32.168	52.589	30.196	15.897	45.639	4.491	24.2	25.2	2021-06-07	2	1
1175	2021-06-08	1.562	21.455	33.752	55.156	28.686	13.213	33.858	4.737	21.5	36.75	2021-06-08	2	1
1176	2021-06-09	1.527	20.596	25.279	45.818	29.263	13.675	33.045	4.462	23.0	30.75	2021-06-09	3	1
1177	2021-06-10	1.483	24.798	28.052	52.763	27.395	15.587	45.498	5.073	23.8	23.5	2021-06-10	1	1
1178	2021-06-11	1.39	25.047	25.786	50.624	27.696	14.656	42.784	5.284	23.9	23.25	2021-06-11	2	1
1179	2021-06-12	1.682	17.739	11.694	29.432	29.351	16.825	42.403	4.313	23.4	36.0	2021-06-12	2	1
1180	2021-06-13	1.561	23.957	27.061	50.958	27.701	14.864	41.482	4.357	24.1	28.125	2021-06-13	3	1
1181	2021-06-14	1.757	23.49	21.841	45.374	29.066	14.943	41.537	4.828	24.3	29.375	2021-06-14	3	1
1182	2021-06-15	1.505	26.151	27.728	53.85	24.949	16.986	45.545	4.458	26.7	23.875	2021-06-15	0	1
1183	2021-06-16	1.122	19.849	18.605	38.369	30.067	16.187	59.446	3.786	28.2	23.0	2021-06-16	1	1
1184	2021-06-17	1.468	16.569	16.315	32.88	26.007	16.689	69.119	6.091	28.0	21.875	2021-06-17	0	1
1185	2021-06-18	0.862	26.042	39.278	65.308	32.205	18.13	66.029	2.851	24.8	35.429	2021-06-18	2	1
1186	2021-06-19	0.928	17.578	16.039	33.418	33.967	14.095	65.147	3.051	25.6	21.125	2021-06-19	2	1
1187	2021-06-20	0.953	23.706	30.085	53.784	32.595	15.686	64.55	3.093	27.8	22.5	2021-06-20	1	1
1188	2021-06-21	1.108	25.185	26.737	53.336	34.675	18.055	64.871	4.008	27.9	28.125	2021-06-21	2	1
1189	2021-06-22	1.298	20.848	22.195	42.771	31.409	22.868	73.282	4.243	28.6	23.5	2021-06-22	4	1
1190	2021-06-23	1.24	20.104	22.996	43.147	32.802	20.728	70.549	4.887	29.8	16.625	2021-06-23	2	1
1191	2021-06-24	1.015	27.675	35.998	63.601	37.828	16.86	60.473	3.394	29.8	13.375	2021-06-24	2	1
1192	2021-06-25	0.947	29.668	31.889	61.518	40.927	13.229	50.542	3.25	29.7	13.75	2021-06-25	0	1
1193	2021-06-26	1.093	14.133	10.269	24.374	36.91	17.23	63.31	3.117	30.5	12.875	2021-06-26	1	1
1194	2021-06-27	1.249	15.047	14.181	29.197	34.174	15.076	48.761	6.089	29.5	17.375	2021-06-27	1	1
1195	2021-06-28	1.248	19.324	26.569	45.868	33.511	18.322	67.92	3.678	28.5	21.25	2021-06-28	4	1
1196	2021-06-29	1.329	18.894	21.549	40.361	34.7	17.883	52.816	3.969	27.4	24.0	2021-06-29	2	1
1197	2021-06-30	1.324	22.24	32.562	54.716	33.878	16.72	48.439	3.334	28.5	24.375	2021-06-30	3	1
1198	2021-07-01	1.386	18.678	21.436	40.03	32.285	19.109	63.443	3.696	26.1	34.0	2021-07-01	0	1
1199	2021-07-02	1.243	19.161	20.5	39.565	35.631	15.824	31.351	3.418	24.4	37.875	2021-07-02	1	1
1200	2021-07-03	1.612	16.312	12.76	29.007	32.376	15.975	35.121	4.382	27.0	29.25	2021-07-03	1	1
1201	2021-07-04	1.399	20.385	33.165	53.724	33.781	17.058	46.486	4.523	28.7	22.286	2021-07-04	3	1
1202	2021-07-05	1.511	17.984	28.3	46.24	25.083	28.17	89.528	7.463	28.6	15.25	2021-07-05	1	1
1203	2021-07-06	1.489	16.219	23.49	39.728	30.908	19.466	59.966	6.86	28.3	15.875	2021-07-06	6	1
1204	2021-07-07	1.587	18.9	30.688	49.557	22.399	16.914	51.207	6.922	28.3	19.75	2021-07-07	2	1
1205	2021-07-08	1.288	22.25	30.876	53.023	30.032	20.218	65.099	4.351	24.7	46.375	2021-07-08	2	1
1206	2021-07-09	1.102	23.07	28.863	51.833	30.308	9.256	36.232	3.041	22.2	51.0	2021-07-09	2	1
1207	2021-07-10	1.533	14.457	15.822	30.216	30.925	11.622	45.627	3.045	19.6	48.625	2021-07-10	2	1
1208	2021-07-11	1.514	15.296	22.777	38.052	29.63	11.575	34.097	3.3	23.6	44.625	2021-07-11	1	1
1209	2021-07-12	1.451	22.348	25.558	47.84	33.267	19.247	55.939	3.256	26.0	37.25	2021-07-12	3	1
1210	2021-07-13	1.414	23.027	25.025	47.362	29.886	15.44	42.419	2.776	24.0	45.0	2021-07-13	4	1
1211	2021-07-14	1.411	27.479	30.024	57.48	26.73	16.9	46.816	2.705	21.9	45.75	2021-07-14	4	1
1212	2021-07-15	1.373	22.541	22.122	44.034	27.961	11.423	43.924	2.508	19.3	51.25	2021-07-15	2	1
1213	2021-07-16	1.239	18.498	26.278	44.754	29.318	10.122	20.623	2.377	21.1	42.25	2021-07-16	1	1
1214	2021-07-17	1.444	15.623	16.816	32.431	31.19	13.952	30.762	3.091	24.6	38.875	2021-07-17	5	1
1215	2021-07-18	1.518	19.522	24.133	43.644	28.363	15.715	47.328	3.643	27.1	34.5	2021-07-18	4	1
1216	2021-07-19	1.497	19.312	21.934	41.158	33.102	13.15	30.404	3.159	28.5	30.875	2021-07-19	6	1
1217	2021-07-20	1.519	21.026	25.464	46.382	35.683	17.979	40.119	3.985	29.7	24.875	2021-07-20	1	1
1218	2021-07-21	1.351	23.246	29.67	52.903	38.78	15.442	37.961	4.173	31.1	22.875	2021-07-21	0	1
1219	2021-07-22	1.378	14.348	16.909	31.942	27.79	15.616	44.004	3.915	29.1	34.5	2021-07-22	6	1
1220	2021-07-23	1.073	22.81	14.113	37.518	34.723	16.226	36.979	4.53	27.1	38.75	2021-07-23	0	1
1221	2021-07-24	1.231	18.869	13.368	32.199	33.172	22.293	57.251	3.028	25.8	46.875	2021-07-24	2	1
1222	2021-07-25	1.262	20.284	18.643	38.877	30.536	11.959	39.624	2.907	26.5	50.25	2021-07-25	4	1
1223	2021-07-26	1.242	19.167	18.259	37.394	29.085	12.673	30.26	2.961	26.7	46.625	2021-07-26	4	1
1224	2021-07-27	1.398	27.515	30.379	57.836	34.69	14.157	39.394	4.385	29.0	32.75	2021-07-27	1	1
1225	2021-07-28	1.169	16.419	13.907	30.321	26.454	18.787	74.67	2.972	22.6	49.25	2021-07-28	3	1
1226	2021-07-29	1.018	12.826	9.153	21.957	28.77	7.379	19.067	2.108	18.4	60.375	2021-07-29	4	1
1227	2021-07-30	0.986	15.218	12.126	27.296	32.645	9.057	19.853	2.25	20.6	50.375	2021-07-30	1	1
1228	2021-07-31	1.229	21.076	20.244	41.287	32.023	12.752	26.949	2.525	22.5	47.875	2021-07-31	1	1
1229	2021-08-01	1.277	21.112	17.85	38.837	32.601	13.289	23.459	2.572	21.9	54.375	2021-08-01	1	1
1230	2021-08-02	1.24	19.435	16.433	35.787	27.927	12.656	32.421	2.412	21.5	52.125	2021-08-02	1	1
1231	2021-08-03	1.224	20.617	22.81	43.334	26.894	10.761	30.555	2.884	22.8	35.875	2021-08-03	1	1
1232	2021-08-04	1.217	22.023	20.986	42.943	29.077	13.368	35.827	3.088	25.1	34.625	2021-08-04	4	1
1233	2021-08-05	1.157	23.044	20.548	43.471	27.882	13.175	39.191	3.14	25.4	29.625	2021-08-05	0	1
1234	2021-08-06	1.005	18.501	10.909	29.286	28.178	12.336	43.318	2.753	25.7	29.375	2021-08-06	1	1
1235	2021-08-07	1.399	22.229	28.718	50.935	27.134	15.393	40.334	3.341	24.9	42.5	2021-08-07	2	1
1236	2021-08-08	1.517	13.98	17.148	30.183	31.172	19.349	44.056	4.617	25.5	44.25	2021-08-08	1	1
1237	2021-08-09	1.412	14.198	19.071	33.329	31.073	20.703	77.386	4.94	28.3	32.875	2021-08-09	2	1
1238	2021-08-10	1.426	14.955	18.021	32.987	25.456	20.229	63.102	4.269	28.3	29.375	2021-08-10	2	1
1239	2021-08-11	1.582	16.737	26.193	42.95	24.629	17.51	60.243	6.11	28.0	22.875	2021-08-11	2	1
1240	2021-08-12	1.477	15.342	20.555	35.745	23.729	16.864	47.256	5.016	25.8	28.875	2021-08-12	5	1
1241	2021-08-13	1.225	12.833	12.863	25.658	32.577	15.699	34.23	3.796	25.9	30.625	2021-08-13	2	1
1242	2021-08-14	1.324	11.41	17.154	28.415	26.646	11.96	36.518	3.447	25.5	28.75	2021-08-14	0	1
1243	2021-08-15	1.344	10.604	17.781	28.368	27.126	14.224	36.683	3.038	24.0	32.875	2021-08-15	1	1
1244	2021-08-16	1.311	10.778	14.385	25.107	31.897	15.32	33.985	3.036	23.5	33.625	2021-08-16	3	1
1245	2021-08-17	1.308	10.63	14.134	24.693	34.08	20.861	39.921	2.968	23.2	37.125	2021-08-17	1	1
1246	2021-08-18	1.216	10.001	9.875	19.846	34.223	17.479	35.229	2.789	23.8	32.25	2021-08-18	1	1
1247	2021-08-19	1.194	10.69	6.739	17.363	36.62	17.331	37.556	3.271	26.5	26.0	2021-08-19	2	1
1248	2021-08-20	1.228	14.898	15.514	30.358	30.744	16.906	42.218	3.851	26.0	30.375	2021-08-20	3	1
1249	2021-08-21	1.258	10.66	12.797	23.376	32.086	14.147	32.894	2.695	24.3	26.75	2021-08-21	0	1
1250	2021-08-22	1.379	13.826	20.609	34.382	30.681	12.931	32.439	2.76	25.1	22.875	2021-08-22	6	1
1251	2021-08-23	1.403	18.915	28.721	48.863	29.13	16.701	38.323	4.149	26.1	25.375	2021-08-23	1	1
1252	2021-08-24	1.391	19.395	31.387	50.692	29.698	18.347	45.683	4.293	27.7	28.125	2021-08-24	4	1
1253	2021-08-25	1.373	18.109	27.135	45.227	27.529	18.479	40.098	4.149	26.5	38.875	2021-08-25	5	1
1254	2021-08-26	1.456	18.008	27.808	45.716	29.802	17.868	33.518	4.313	25.7	40.625	2021-08-26	3	1
1255	2021-08-27	1.147	14.615	15.47	30.018	30.144	15.184	32.577	3.349	26.4	34.125	2021-08-27	2	1
1256	2021-08-28	1.283	14.693	21.817	36.518	31.735	13.266	31.783	4.016	26.6	28.375	2021-08-28	2	1
1257	2021-08-29	1.286	13.907	20.929	34.738	31.542	13.25	28.641	4.27	26.4	25.25	2021-08-29	1	1
1258	2021-08-30	1.526	21.534	29.321	50.688	28.802	16.749	38.13	5.029	27.0	24.0	2021-08-30	2	1
1259	2021-08-31	1.681	24.016	45.663	69.855	28.096	20.734	55.28	6.444	29.0	17.5	2021-08-31	1	1
1260	2021-09-01	2.018	27.474	60.547	87.168	16.548	20.786	72.652	8.13	28.2	14.5	2021-09-01	2	1
1261	2021-09-02	1.459	21.412	32.472	53.94	17.366	24.335	101.202	7.284	28.0	17.875	2021-09-02	1	1
1262	2021-09-03	1.361	19.868	25.367	45.181	23.612	21.559	76.842	4.98	24.4	26.0	2021-09-03	4	1
1263	2021-09-04	1.235	10.434	16.224	26.649	25.187	10.399	49.86	3.573	19.6	47.5	2021-09-04	3	1
1264	2021-09-05	1.593	18.094	39.054	57.105	24.47	11.048	37.966	4.682	21.4	44.75	2021-09-05	1	1
1265	2021-09-06	1.708	20.469	44.486	64.235	23.066	14.594	45.471	5.362	22.6	36.75	2021-09-06	0	1
1266	2021-09-07	1.386	15.691	22.814	38.445	25.097	14.922	66.619	4.927	22.1	46.625	2021-09-07	0	1
1267	2021-09-08	1.212	8.437	11.462	19.806	22.449	9.379	48.216	3.276	20.2	53.375	2021-09-08	1	1
1268	2021-09-09	1.245	9.999	16.08	26.0	23.32	7.506	34.796	3.233	17.7	58.5	2021-09-09	4	1
1269	2021-09-10	1.361	14.176	17.298	33.063	26.643	10.127	35.336	5.61	20.0	50.625	2021-09-10	2	1
1270	2021-09-11	2.058	24.981	68.704	92.372	21.386	17.251	64.497	5.286	23.5	33.625	2021-09-11	6	1
1271	2021-09-12	1.767	22.323	47.376	69.702	21.918	16.622	59.488	7.82	22.6	31.125	2021-09-12	3	1
1272	2021-09-13	1.782	21.817	46.694	67.779	23.921	18.551	56.508	10.418	22.0	33.25	2021-09-13	1	1
1273	2021-09-14	1.802	26.524	44.367	70.811	23.899	22.474	69.39	9.851	22.3	27.75	2021-09-14	1	1
1274	2021-09-15	1.942	25.758	50.598	76.33	20.899	26.545	81.14	10.841	24.5	23.625	2021-09-15	2	1
1275	2021-09-16	2.003	27.624	57.99	85.663	19.806	25.344	94.107	12.468	23.5	22.375	2021-09-16	1	1
1276	2021-09-17	1.511	20.287	26.641	46.929	23.983	18.029	60.67	11.252	20.7	27.75	2021-09-17	3	1
1277	2021-09-18	1.568	18.02	33.278	51.303	24.302	17.586	49.479	6.908	19.8	39.875	2021-09-18	3	1
1278	2021-09-19	1.789	21.553	46.572	68.091	24.277	19.396	54.08	11.006	20.7	33.625	2021-09-19	2	1
1279	2021-09-20	1.986	26.42	52.815	79.239	21.304	22.403	67.776	11.104	21.5	27.5	2021-09-20	4	1
1280	2021-09-21	1.82	21.41	42.074	63.462	25.944	18.068	49.108	6.644	21.0	36.25	2021-09-21	2	1
1281	2021-09-22	1.763	23.289	40.194	63.472	26.474	20.613	67.143	7.578	22.4	29.625	2021-09-22	3	1
1282	2021-09-23	1.799	16.437	28.204	45.652	24.112	22.039	79.511	8.28	22.3	25.875	2021-09-23	4	1
1283	2021-09-24	1.423	11.027	13.199	24.095	27.241	23.898	120.407	4.173	23.3	26.125	2021-09-24	6	1
1284	2021-09-25	1.719	14.491	26.192	40.583	23.174	18.913	64.866	6.735	20.0	35.25	2021-09-25	5	1
1285	2021-09-26	1.793	12.897	33.737	45.168	21.596	10.787	39.529	3.955	15.4	29.375	2021-09-26	5	1
1286	2021-09-27	1.969	16.287	26.236	42.109	19.598	15.499	46.493	7.666	16.8	23.125	2021-09-27	2	1
1287	2021-09-28	1.905	14.81	29.911	44.662	22.242	14.908	53.947	8.498	18.4	29.875	2021-09-28	1	1
1288	2021-09-29	1.748	11.077	20.173	31.218	26.804	13.57	42.983	5.642	17.3	49.25	2021-09-29	0	1
1289	2021-09-30	1.485	6.754	8.98	15.327	25.057	9.994	41.566	2.969	15.4	59.875	2021-09-30	3	1
1290	2021-10-01	1.484	8.086	9.995	18.04	26.985	9.188	33.643	3.513	15.2	56.125	2021-10-01	2	1
1291	2021-10-02	1.713	9.017	14.573	23.545	22.233	7.214	28.702	3.267	14.6	53.125	2021-10-02	2	1
1292	2021-10-03	1.95	13.892	24.565	37.485	17.856	13.57	45.727	4.999	17.6	46.125	2021-10-03	1	1
1293	2021-10-04	1.931	14.255	35.122	49.308	21.273	20.218	75.063	4.209	18.0	38.625	2021-10-04	7	1
1294	2021-10-05	1.492	8.399	9.747	18.109	28.937	13.062	44.757	5.337	13.5	54.25	2021-10-05	4	1
1295	2021-10-06	1.651	8.585	15.856	24.377	23.279	9.846	33.011	3.964	11.5	58.125	2021-10-06	2	1
1296	2021-10-07	1.488	6.126	8.447	14.475	21.997	6.216	21.02	3.529	9.5	59.25	2021-10-07	5	1
1297	2021-10-08	1.517	7.543	10.173	17.703	22.352	6.368	17.127	3.365	9.7	57.125	2021-10-08	3	1
1298	2021-10-09	1.798	12.233	26.153	37.328	18.38	10.445	28.535	3.921	10.8	53.75	2021-10-09	3	1
1299	2021-10-10	2.219	18.539	39.03	57.545	15.511	23.508	58.246	9.353	13.4	45.0	2021-10-10	3	1
1300	2021-10-11	2.215	18.986	34.728	53.699	15.935	23.866	62.898	11.064	15.0	38.375	2021-10-11	2	1
1301	2021-10-12	2.168	19.372	30.476	49.783	18.449	23.451	81.102	8.258	16.7	33.375	2021-10-12	2	1
1302	2021-10-13	2.172	18.766	37.598	56.313	15.686	24.949	86.63	11.051	18.3	29.25	2021-10-13	2	1
1303	2021-10-14	2.761	19.073	46.248	65.372	10.577	29.217	72.882	11.402	17.9	37.0	2021-10-14	0	1
1304	2021-10-15	2.041	15.508	26.325	41.748	14.138	28.721	78.066	8.92	18.6	34.125	2021-10-15	3	1
1305	2021-10-16	2.544	18.66	42.84	61.509	11.462	32.701	95.931	16.706	19.0	33.875	2021-10-16	2	1
1306	2021-10-17	2.165	18.091	37.062	55.134	12.846	30.281	80.73	13.783	19.0	24.375	2021-10-17	2	1
1307	2021-10-18	2.083	15.999	33.846	49.704	14.982	27.731	83.88	12.761	15.1	39.5	2021-10-18	1	1
1308	2021-10-19	1.915	14.973	30.099	45.044	15.941	21.779	55.246	8.608	13.3	53.625	2021-10-19	1	1
1309	2021-10-20	1.865	12.526	26.804	39.221	17.589	13.234	26.142	5.415	12.1	55.25	2021-10-20	2	1
1310	2021-10-21	1.806	8.933	13.548	22.396	19.941	6.38	15.804	4.596	10.2	58.75	2021-10-21	4	1
1311	2021-10-22	1.953	13.451	23.966	37.387	15.388	15.684	32.203	6.075	10.8	50.5	2021-10-22	2	1
1312	2021-10-23	1.999	15.627	26.475	43.245	17.637	16.905	50.057	7.915	12.5	42.25	2021-10-23	2	1
1313	2021-10-24	2.354	19.293	28.495	47.758	14.363	20.955	50.061	11.664	12.3	38.125	2021-10-24	1	1
1314	2021-10-25	2.432	18.715	38.196	56.87	14.227	21.17	55.611	13.718	11.7	33.875	2021-10-25	3	1
1315	2021-10-26	1.979	12.033	27.07	39.1	16.888	13.208	34.428	5.434	6.0	59.75	2021-10-26	3	1
1316	2021-10-27	2.086	13.446	28.367	41.672	14.057	12.494	25.218	5.568	5.6	50.75	2021-10-27	1	1
1317	2021-10-28	2.549	18.666	40.364	58.99	10.814	25.527	58.718	12.518	8.6	39.875	2021-10-28	1	1
1318	2021-10-29	2.07	16.337	19.233	35.544	12.627	27.051	55.728	10.503	11.6	43.75	2021-10-29	7	1
1319	2021-10-30	2.173	15.576	30.887	46.478	13.917	27.451	45.279	6.752	13.2	56.875	2021-10-30	4	1
1320	2021-10-31	2.576	14.188	32.089	46.271	8.421	25.164	30.467	5.568	10.6	82.625	2021-10-31	3	1
1321	2021-11-01	2.938	17.211	52.85	69.977	6.087	32.748	42.971	10.412	12.0	78.5	2021-11-01	5	1
1322	2021-11-02	2.634	17.072	37.551	54.591	7.355	40.395	60.476	13.406	13.1	74.429	2021-11-02	2	1
1323	2021-11-03	2.554	15.535	37.238	52.738	7.457	27.196	39.609	9.549	12.9	78.25	2021-11-03	1	1
1324	2021-11-04	2.151	11.695	18.63	28.408	11.752	12.65	23.201	7.12	11.3	73.25	2021-11-04	2	1
1325	2021-11-05	1.721	6.538	10.954	17.117	23.188	7.202	14.384	4.47	9.8	69.0	2021-11-05	2	1
1326	2021-11-06	1.905	10.301	16.55	26.849	19.381	11.355	20.727	4.969	8.2	49.625	2021-11-06	3	1
1327	2021-11-07	2.067	12.71	21.666	34.337	12.986	10.226	22.565	5.754	7.1	36.0	2021-11-07	5	1
1328	2021-11-08	2.448	16.676	38.104	54.762	11.043	18.14	37.513	12.417	5.3	37.0	2021-11-08	1	1
1329	2021-11-09	2.639	19.793	47.248	67.068	8.696	25.534	58.48	18.682	7.4	33.0	2021-11-09	2	1
1330	2021-11-10	2.921	21.232	52.144	73.376	8.592	30.684	77.663	19.742	9.2	36.75	2021-11-10	3	1
1331	2021-11-11	1.71	8.118	10.409	18.496	16.377	7.914	28.168	5.507	3.9	70.75	2021-11-11	3	1
1332	2021-11-12	1.806	6.933	13.616	20.517	12.59	3.923	7.775	4.58	2.9	71.75	2021-11-12	2	1
1333	2021-11-13	2.42	16.381	42.665	59.035	7.481	25.971	31.94	13.445	4.9	66.25	2021-11-13	8	1
1334	2021-11-14	2.845	21.162	46.463	67.613	7.817	49.906	70.425	20.638	5.8	64.375	2021-11-14	3	1
1335	2021-11-15	2.72	20.669	41.956	62.637	8.885	54.088	74.624	19.685	6.5	61.125	2021-11-15	6	1
1336	2021-11-16	2.497	15.915	27.657	43.55	11.0	44.128	62.062	10.168	4.2	63.25	2021-11-16	1	1
1337	2021-11-17	2.288	13.649	35.677	49.292	11.74	22.761	35.222	12.751	2.6	59.75	2021-11-17	7	1
1338	2021-11-18	2.737	19.299	47.796	67.133	8.156	36.352	56.706	21.728	3.9	53.75	2021-11-18	2	1
1339	2021-11-19	2.479	18.175	32.869	50.997	8.931	38.652	58.046	15.847	4.7	51.375	2021-11-19	5	1
1340	2021-11-20	2.972	22.222	50.733	72.952	7.581	54.691	78.262	21.701	6.7	53.125	2021-11-20	4	1
1341	2021-11-21	3.077	21.681	47.318	69.015	8.658	49.222	69.105	19.895	8.6	56.75	2021-11-21	0	1
1342	2021-11-22	3.058	19.163	41.259	62.356	6.742	40.654	63.273	20.868	7.7	62.625	2021-11-22	2	1
1343	2021-11-23	3.373	21.583	51.15	72.735	7.665	49.241	65.24	16.6	7.1	62.0	2021-11-23	5	1
1344	2021-11-24	3.458	22.48	63.273	85.724	8.043	39.612	70.242	18.262	7.6	53.25	2021-11-24	4	1
1345	2021-11-25	2.65	17.82	31.979	49.759	7.866	29.112	50.273	10.991	6.9	55.0	2021-11-25	2	1
1346	2021-11-26	2.522	15.37	26.368	41.722	11.545	26.09	41.847	13.567	7.6	55.125	2021-11-26	4	1
1347	2021-11-27	3.15	20.244	48.692	68.958	7.911	50.377	52.937	14.645	7.9	50.0	2021-11-27	3	1
1348	2021-11-28	3.231	23.106	56.066	79.2	7.364	39.824	55.16	16.301	8.5	50.375	2021-11-28	3	1
1349	2021-11-29	3.309	21.608	51.849	73.4	6.959	32.423	54.67	16.484	9.7	54.375	2021-11-29	7	1
1350	2021-11-30	3.882	25.309	78.074	102.855	5.981	41.795	69.631	27.303	10.1	51.625	2021-11-30	5	1
1351	2021-12-01	2.631	14.814	32.503	47.264	17.527	41.342	185.727	11.424	12.6	39.625	2021-12-01	1	1
1352	2021-12-02	2.766	14.148	35.655	49.721	10.939	14.621	18.355	7.12	2.3	82.125	2021-12-02	5	1
1353	2021-12-03	2.663	16.13	31.07	47.122	9.842	15.691	29.293	7.922	0.2	71.0	2021-12-03	3	1
1354	2021-12-04	3.019	19.218	38.195	57.395	5.83	31.635	56.243	9.493	-1.1	81.625	2021-12-04	3	1
1355	2021-12-05	3.147	17.502	42.228	59.664	5.989	34.484	63.067	11.792	1.0	72.75	2021-12-05	2	1
1356	2021-12-06	3.326	20.719	55.223	75.868	6.726	45.665	76.066	15.127	4.8	64.375	2021-12-06	5	1
1357	2021-12-07	3.363	22.213	53.166	75.347	6.118	53.282	84.941	17.865	3.5	71.125	2021-12-07	1	1
1358	2021-12-08	2.683	14.554	29.368	43.868	9.272	25.332	44.031	9.963	4.4	67.5	2021-12-08	1	1
1359	2021-12-09	2.713	16.536	30.178	46.687	13.604	21.761	44.58	9.463	7.2	65.125	2021-12-09	2	1
1360	2021-12-10	2.679	15.838	27.946	43.714	11.273	29.573	61.211	13.162	5.5	64.125	2021-12-10	4	1
1361	2021-12-11	3.234	22.187	47.548	69.336	7.491	31.18	63.281	13.878	4.4	62.375	2021-12-11	3	1
1362	2021-12-12	3.304	22.55	52.116	74.66	7.414	43.916	90.093	12.662	4.2	63.875	2021-12-12	2	1
1363	2021-12-13	3.613	26.352	65.152	90.893	5.931	60.209	103.823	12.851	4.3	60.5	2021-12-13	2	1
1364	2021-12-14	3.963	30.187	71.252	101.233	5.167	72.071	123.206	12.108	3.5	64.125	2021-12-14	4	1
1365	2021-12-15	3.727	24.094	62.812	86.743	5.256	77.413	132.5	10.042	4.3	62.625	2021-12-15	2	1
1366	2021-12-16	3.843	27.878	64.33	91.875	5.867	67.211	119.293	12.55	5.2	54.125	2021-12-16	2	1
1367	2021-12-17	3.535	20.156	49.424	69.581	5.182	38.755	59.194	9.591	2.5	87.625	2021-12-17	4	1
1368	2021-12-18	3.311	18.355	52.259	70.422	7.59	29.255	42.477	8.305	3.6	86.25	2021-12-18	2	1
1369	2021-12-19	3.518	20.494	57.982	78.417	7.615	30.705	50.239	10.613	4.0	70.875	2021-12-19	0	1
1370	2021-12-20	3.178	18.459	43.476	61.837	9.651	24.151	42.383	9.049	4.2	65.0	2021-12-20	5	1
1371	2021-12-21	2.168	12.092	18.389	30.454	20.878	12.45	32.559	5.887	4.5	53.25	2021-12-21	2	1
1372	2021-12-22	2.324	13.92	31.167	46.397	17.769	10.023	28.631	6.642	0.4	64.875	2021-12-22	2	1
1373	2021-12-23	2.842	18.676	39.447	58.071	8.139	20.662	39.854	8.171	-0.9	68.125	2021-12-23	6	1
1374	2021-12-24	2.34	15.044	21.785	36.854	11.997	20.491	28.873	5.61	-4.9	84.125	2021-12-24	1	1
1375	2021-12-25	2.661	20.256	31.985	52.215	10.119	30.751	39.022	13.271	-4.8	81.875	2021-12-25	4	1
1376	2021-12-26	2.978	25.67	43.576	69.242	7.939	49.444	65.066	25.507	-5.9	79.875	2021-12-26	2	1
1377	2021-12-27	2.989	24.131	40.785	64.946	7.084	63.404	84.947	22.047	-5.4	81.8	2021-12-27	1	1
1378	2021-12-28	3.201	24.877	47.138	71.993	5.255	71.601	94.337	18.086	-6.0	87.25	2021-12-28	2	1
1379	2021-12-29	3.078	24.062	44.559	68.604	5.704	60.587	84.764	24.949	-5.1	81.714	2021-12-29	5	1
1380	2021-12-30	3.024	23.208	42.035	65.25	5.494	56.786	80.593	29.734	-5.0	83.857	2021-12-30	0	1
1381	2021-12-31	2.702	20.123	33.162	53.293	6.881	47.792	66.433	39.724	-4.8	82.333	2021-12-31	5	1
1382	2022-01-01	2.78	18.823	40.482	59.256	6.87	48.29	66.341	16.065	-2.5	87.833	2022-01-01	3	1
1383	2022-01-02	2.78	16.645	39.426	56.048	7.114	48.982	67.147	15.355	-3.0	89.125	2022-01-02	2	1
1384	2022-01-03	2.971	18.085	42.78	60.787	9.489	26.945	49.336	10.73	-1.8	68.625	2022-01-03	0	1
1385	2022-01-04	3.294	21.908	53.305	75.225	8.117	27.537	55.174	11.372	-2.1	72.5	2022-01-04	1	1
1386	2022-01-05	3.221	19.715	49.007	68.667	9.238	27.033	47.951	11.475	0.8	65.5	2022-01-05	0	1
1387	2022-01-06	3.434	24.227	49.622	73.867	9.513	26.698	57.756	12.74	0.2	58.75	2022-01-06	0	1
1388	2022-01-07	3.089	22.358	40.975	63.243	11.542	43.21	74.833	12.993	1.3	59.625	2022-01-07	2	1
1389	2022-01-08	3.443	21.28	42.021	63.266	9.619	43.019	72.196	11.252	1.0	64.0	2022-01-08	3	1
1390	2022-01-09	3.221	21.82	44.636	66.431	11.191	49.582	77.82	12.453	0.6	68.375	2022-01-09	0	1
1391	2022-01-10	3.159	19.469	43.317	62.779	8.81	36.509	67.7	9.498	1.5	70.0	2022-01-10	4	1
1392	2022-01-11	3.392	20.216	52.372	72.602	6.144	33.799	50.615	10.621	3.6	82.75	2022-01-11	0	1
1393	2022-01-12	3.378	18.336	46.119	64.484	6.861	37.431	53.998	12.894	3.9	80.5	2022-01-12	3	1
1394	2022-01-13	4.351	21.68	63.068	84.698	4.429	37.517	54.082	12.361	4.9	81.125	2022-01-13	0	1
1395	2022-01-14	2.691	13.306	25.674	38.987	11.847	11.733	21.759	7.73	-0.7	82.0	2022-01-14	3	1
1396	2022-01-15	2.755	14.667	38.265	52.93	14.917	13.745	25.551	7.138	-2.2	73.167	2022-01-15	1	1
1397	2022-01-16	2.302	12.029	18.224	30.237	21.12	6.351	16.086	5.576	-5.4	89.875	2022-01-16	2	1
1398	2022-01-17	2.454	11.337	18.01	29.316	18.85	5.118	8.598	4.851	-7.1	76.5	2022-01-17	2	1
1399	2022-01-18	2.896	18.236	31.707	49.929	11.396	20.447	26.065	8.121	-9.1	74.125	2022-01-18	1	1
1400	2022-01-19	2.874	19.37	31.238	50.555	14.726	19.582	33.171	10.694	-5.0	55.5	2022-01-19	2	1
1401	2022-01-20	2.682	15.393	25.491	40.803	19.245	10.038	21.949	6.213	-5.0	81.0	2022-01-20	1	1
1402	2022-01-21	2.946	18.754	31.068	50.797	14.843	13.979	23.723	9.763	-8.0	59.625	2022-01-21	4	1
1403	2022-01-22	3.535	25.957	48.979	74.791	11.248	34.222	48.684	23.796	-8.0	60.5	2022-01-22	2	1
1404	2022-01-23	3.813	28.847	53.66	82.531	12.083	43.497	82.276	16.528	-6.2	57.5	2022-01-23	2	1
1405	2022-01-24	3.607	23.61	43.153	66.755	11.873	32.112	67.242	12.72	-2.5	55.375	2022-01-24	2	1
1406	2022-01-25	3.14	20.658	32.402	53.05	12.907	29.949	73.938	9.992	-1.4	62.625	2022-01-25	1	1
1407	2022-01-26	3.125	20.815	34.779	55.605	15.014	32.165	77.424	11.85	-0.6	61.75	2022-01-26	3	1
1408	2022-01-27	3.057	18.846	35.717	54.415	13.949	35.288	46.761	10.085	-1.7	94.75	2022-01-27	0	1
1409	2022-01-28	3.024	17.246	29.952	47.02	17.23	25.117	30.789	11.902	-1.5	77.25	2022-01-28	8	1
1410	2022-01-29	3.218	21.184	36.642	57.818	13.072	30.938	57.8	10.389	-2.7	68.875	2022-01-29	3	1
1411	2022-01-30	3.446	22.713	38.411	61.074	12.232	36.977	57.333	11.612	-3.9	75.143	2022-01-30	3	1
1412	2022-01-31	3.35	22.354	35.592	57.884	11.432	34.281	50.508	11.734	-3.6	71.0	2022-01-31	5	1
1413	2022-02-01	3.318	24.246	38.92	63.152	14.667	43.538	64.573	17.697	-0.7	63.0	2022-02-01	2	1
1414	2022-02-02	3.513	25.802	40.183	65.991	14.413	54.484	74.159	18.349	-1.5	66.5	2022-02-02	2	1
1415	2022-02-03	3.293	25.229	33.721	58.96	15.545	48.572	77.075	12.381	0.4	55.125	2022-02-03	2	1
1416	2022-02-04	3.55	23.251	36.989	60.276	8.942	33.646	55.394	11.104	2.2	76.375	2022-02-04	1	1
1417	2022-02-05	2.931	15.907	35.121	50.991	13.481	26.159	27.838	8.304	-1.0	89.125	2022-02-05	2	1
1418	2022-02-06	3.004	15.842	34.044	49.833	18.611	10.704	28.634	8.127	-3.8	47.625	2022-02-06	2	1
1419	2022-02-07	3.273	20.086	31.892	51.983	15.266	32.104	52.826	9.705	-4.0	61.375	2022-02-07	0	1
1420	2022-02-08	3.471	23.445	40.135	63.551	12.923	41.816	70.766	12.958	-0.7	65.375	2022-02-08	1	1
1421	2022-02-09	3.647	23.701	40.206	63.875	12.012	53.927	81.109	17.03	1.7	65.25	2022-02-09	5	1
1422	2022-02-10	3.395	19.532	31.787	51.306	12.727	29.594	39.482	7.824	0.7	82.25	2022-02-10	3	1
1423	2022-02-11	2.834	13.833	18.202	31.999	14.271	11.456	19.454	5.818	0.4	83.25	2022-02-11	2	1
1424	2022-02-12	2.867	15.517	20.253	35.753	16.735	13.548	26.511	6.029	-0.5	78.75	2022-02-12	6	1
1425	2022-02-13	2.828	15.828	19.595	35.355	18.34	24.003	34.118	7.065	-3.5	87.375	2022-02-13	6	1
1426	2022-02-14	2.707	14.217	18.103	32.279	22.04	16.429	27.881	5.307	-2.9	78.25	2022-02-14	7	1
1427	2022-02-15	2.89	17.109	18.51	35.613	19.111	24.846	37.783	6.486	-0.2	74.5	2022-02-15	1	1
1428	2022-02-16	2.591	12.188	11.966	24.118	25.904	26.616	37.029	5.756	-0.3	76.5	2022-02-16	1	1
1429	2022-02-17	2.924	16.706	22.573	39.225	22.386	31.044	45.157	8.88	1.2	67.0	2022-02-17	2	1
1430	2022-02-18	3.133	18.129	25.323	43.443	19.242	42.728	60.039	13.239	1.4	66.0	2022-02-18	6	1
1431	2022-02-19	3.361	21.092	24.463	45.581	15.996	43.204	64.029	10.226	2.4	66.375	2022-02-19	4	1
1432	2022-02-20	2.835	17.119	15.98	31.482	19.514	28.117	41.657	6.428	2.7	76.125	2022-02-20	3	1
1433	2022-02-21	3.225	39.342	37.571	57.231	12.121	37.889	51.45	9.313	4.6	71.75	2022-02-21	1	1
1434	2022-02-22	3.426	33.969	32.886	54.14	13.262	37.638	57.511	8.385	5.6	66.625	2022-02-22	3	1
1435	2022-02-23	3.171	29.547	28.05	48.204	15.344	39.787	62.691	9.199	5.9	66.75	2022-02-23	4	1
1436	2022-02-24	3.066	26.381	24.782	44.357	18.327	38.249	68.698	8.691	6.8	60.875	2022-02-24	2	1
1437	2022-02-25	2.765	20.083	18.438	32.383	18.158	26.317	51.255	6.475	7.1	62.0	2022-02-25	3	1
1438	2022-02-26	2.939	30.287	28.762	44.936	18.425	22.066	48.472	6.814	5.2	76.375	2022-02-26	3	1
1439	2022-02-27	3.189	32.117	30.738	49.948	13.49	19.623	46.217	7.425	5.1	71.875	2022-02-27	5	1
1440	2022-02-28	2.984	26.979	25.505	42.306	17.464	29.508	58.626	7.362	5.6	64.625	2022-02-28	4	1
1441	2022-03-01	3.31	31.776	30.273	49.39	10.63	30.148	65.897	9.411	7.1	59.75	2022-03-01	5	1
1442	2022-03-02	3.223	35.577	34.117	52.245	10.428	23.927	48.897	8.264	8.0	69.75	2022-03-02	4	1
1443	2022-03-03	2.998	29.045	27.447	42.845	15.103	19.212	48.978	7.932	9.3	65.167	2022-03-03	1	1
1444	2022-03-04	2.54	14.6	12.789	21.932	30.301	29.736	126.2	5.647	4.0	48.25	2022-03-04	3	1
1445	2022-03-05	2.715	22.768	20.924	33.644	20.79	40.924	162.352	6.595	2.8	47.875	2022-03-05	5	1
1446	2022-03-06	3.077	35.611	33.634	50.568	16.595	23.129	56.869	8.904	3.5	43.125	2022-03-06	2	1
1447	2022-03-07	2.638	24.215	22.537	37.299	12.944	19.977	39.774	7.366	3.1	59.875	2022-03-07	4	1
1448	2022-03-08	2.232	28.965	27.147	42.435	15.022	29.386	51.094	8.377	6.2	57.0	2022-03-08	4	1
1449	2022-03-09	2.023	24.186	23.54	38.605	18.125	16.176	41.312	7.18	7.5	49.0	2022-03-09	6	1
1450	2022-03-10	1.645	26.882	25.779	40.001	20.189	18.488	61.537	7.774	8.8	46.0	2022-03-10	4	1
1451	2022-03-11	1.641	18.045	17.072	30.281	22.568	14.734	44.89	6.901	6.3	50.75	2022-03-11	6	1
1452	2022-03-12	1.641	21.629	20.279	32.244	26.289	19.466	63.543	6.033	2.7	45.0	2022-03-12	6	1
1453	2022-03-13	1.699	22.11	21.077	33.424	21.699	44.73	161.876	6.247	3.6	46.0	2022-03-13	2	1
1454	2022-03-14	1.764	25.009	23.98	38.114	19.22	13.174	34.48	6.491	4.1	47.375	2022-03-14	2	1
1455	2022-03-15	1.533	24.388	23.159	36.078	17.573	16.572	36.288	6.221	1.5	62.875	2022-03-15	4	1
1456	2022-03-16	1.564	35.769	34.175	47.836	18.251	8.752	23.764	5.048	-2.6	64.0	2022-03-16	4	1
1457	2022-03-17	1.825	34.939	33.473	50.717	14.275	14.267	33.117	7.343	0.6	37.5	2022-03-17	2	1
1458	2022-03-18	1.631	20.886	19.64	31.898	19.473	21.328	37.384	7.098	0.7	60.5	2022-03-18	1	1
1459	2022-03-19	1.579	14.401	13.271	25.085	21.452	10.831	21.83	5.116	-0.5	83.25	2022-03-19	5	1
1460	2022-03-20	1.393	13.95	12.52	23.491	24.975	6.8	22.4	4.486	-1.2	76.125	2022-03-20	0	0
1461	2022-03-21	1.338	9.99	8.063	18.357	21.008	9.084	21.682	4.248	0.5	76.5	2022-03-21	6	0
1462	2022-03-22	1.615	13.303	16.09	29.443	13.82	13.4	21.37	4.543	0.2	86.375	2022-03-22	0	0
1463	2022-03-23	1.013	6.157	4.75	10.867	29.478	7.398	26.702	3.868	-0.3	73.75	2022-03-23	3	0
1464	2022-03-24	1.125	9.003	9.39	18.317	29.735	15.282	53.29	4.295	5.3	59.25	2022-03-24	6	0
1465	2022-03-25	1.29	11.083	9.683	20.747	26.593	13.666	25.342	4.788	2.9	69.0	2022-03-25	3	0
1466	2022-03-26	1.493	14.127	19.653	33.727	20.118	16.135	25.306	4.503	2.7	78.0	2022-03-26	7	0
1467	2022-03-27	1.393	14.84	18.083	32.89	22.56	22.616	33.382	4.838	3.7	62.75	2022-03-27	3	0
1468	2022-03-28	1.395	13.673	19.89	33.557	21.345	21.42	38.624	4.638	4.5	46.625	2022-03-28	5	0
1469	2022-03-29	1.515	15.07	24.28	39.26	18.695	15.372	30.766	5.898	6.5	37.125	2022-03-29	2	0
1470	2022-03-30	1.553	17.34	24.893	42.197	13.758	21.018	48.844	6.483	11.3	31.25	2022-03-30	2	0
1471	2022-03-31	1.505	13.763	22.563	36.303	21.087	23.954	56.848	5.82	11.8	44.875	2022-03-31	6	0
1472	2022-04-01	1.588	16.277	21.647	37.907	17.263	28.534	64.004	6.485	11.4	36.375	2022-04-01	4	0
1473	2022-04-02	1.375	13.497	9.363	22.75	19.513	31.336	70.488	7.165	14.7	28.0	2022-04-02	3	0
1474	2022-04-03	1.903	19.003	31.64	50.627	15.83	28.068	74.244	8.375	17.9	24.5	2022-04-03	4	0
1475	2022-04-04	1.695	15.837	27.423	43.077	17.597	25.66	82.598	8.675	17.8	21.125	2022-04-04	5	0
1476	2022-04-05	1.42	14.693	20.983	35.517	20.503	20.946	65.954	6.96	15.3	30.0	2022-04-05	2	0
1477	2022-04-06	1.685	15.783	29.163	44.88	15.79	26.848	82.824	7.685	16.2	27.75	2022-04-06	4	0
1478	2022-04-07	1.395	11.393	13.387	24.74	18.123	36.664	136.526	5.945	13.7	44.75	2022-04-07	5	0
1479	2022-04-08	1.635	14.06	19.22	33.29	12.19	34.564	107.216	5.9	11.3	63.75	2022-04-08	5	0
1480	2022-04-09	1.81	14.03	27.497	41.463	13.38	16.178	52.824	5.465	8.8	79.75	2022-04-09	5	0
1481	2022-04-10	1.808	16.413	31.66	48.037	18.133	19.048	65.196	5.83	11.7	55.625	2022-04-10	6	0
1482	2022-04-11	1.875	16.803	27.137	43.927	9.89	22.244	79.798	6.485	15.1	38.25	2022-04-11	7	0
1483	2022-04-12	1.22	18.205	26.315	44.42	20.19	43.058	178.78	5.287	17.2	21.25	2022-04-12	5	0
1484	2022-04-13	1.103	18.55	27.835	46.31	23.365	16.832	96.12	6.403	12.3	28.125	2022-04-13	0	0
1485	2022-04-14	1.163	17.56	35.135	52.52	17.135	15.174	77.403	6.943	10.3	33.125	2022-04-14	4	0
1486	2022-04-15	1.05	14.61	21.905	36.46	18.795	14.27	58.683	4.977	10.6	34.0	2022-04-15	0	0
1487	2022-04-16	1.34	7.863	11.273	18.893	23.45	10.288	29.156	5.435	8.0	46.0	2022-04-16	4	0
1488	2022-04-17	1.413	11.65	20.603	32.203	23.28	12.252	26.024	5.023	11.1	39.875	2022-04-17	3	0
1489	2022-04-18	1.728	17.157	30.537	47.72	17.837	16.746	37.986	8.223	13.3	33.143	2022-04-18	4	0
1490	2022-04-19	2.335	23.183	51.007	74.187	15.67	27.194	67.126	10.51	17.6	29.375	2022-04-19	0	0
1491	2022-04-20	2.13	17.307	38.177	55.48	13.433	36.366	110.38	10.343	19.6	27.875	2022-04-20	0	0
1492	2022-04-21	1.316	30.748	24.452	56.085	12.986	29.148	78.361	4.786	17.9	21.0	2022-04-21	3	0
1493	2022-04-22	1.142	27.999	18.781	46.79	14.749	27.604	81.625	3.848	16.2	26.5	2022-04-22	2	0
1494	2022-04-23	1.361	26.006	13.344	39.335	21.707	20.1	49.846	3.411	16.7	40.25	2022-04-23	4	0
1495	2022-04-24	1.49	24.844	19.923	44.192	25.224	16.751	38.531	4.072	16.8	36.125	2022-04-24	4	0
1496	2022-04-25	1.582	31.296	23.441	54.774	22.406	16.503	41.937	5.045	14.3	58.375	2022-04-25	4	0
1497	2022-04-26	1.568	30.195	21.663	51.86	15.826	20.804	66.09	4.468	13.9	67.25	2022-04-26	2	0
1498	2022-04-27	1.455	22.944	14.364	37.365	17.696	22.623	47.788	3.648	14.6	64.875	2022-04-27	5	0
1499	2022-04-28	1.671	25.125	19.496	44.678	19.323	11.99	27.392	2.905	14.5	63.5	2022-04-28	1	0
1500	2022-04-29	1.607	30.916	18.685	49.562	21.584	19.394	42.69	4.762	15.2	60.75	2022-04-29	5	0
1501	2022-04-30	1.41	26.402	12.919	39.327	19.873	14.243	31.127	2.936	13.9	67.0	2022-04-30	4	0
1502	2022-05-01	1.519	19.538	12.791	32.304	23.854	8.943	17.706	2.827	11.6	75.625	2022-05-01	0	0
1503	2022-05-02	1.469	19.285	11.596	30.951	24.348	8.317	16.106	2.908	11.6	77.286	2022-05-02	2	0
1504	2022-05-03	1.428	20.11	13.377	33.516	22.686	7.832	18.692	2.407	12.2	77.375	2022-05-03	3	0
1505	2022-05-04	1.384	25.821	13.193	38.995	21.658	10.616	23.361	2.96	15.3	61.875	2022-05-04	4	0
1506	2022-05-05	1.719	27.193	19.955	47.111	19.543	15.335	30.835	3.495	17.0	40.5	2022-05-05	5	0
1507	2022-05-06	1.53	23.121	18.373	41.481	20.86	10.852	20.962	2.998	12.9	55.25	2022-05-06	5	0
1508	2022-05-07	1.458	22.316	12.865	35.098	23.429	11.523	17.316	2.512	12.3	51.5	2022-05-07	3	0
1509	2022-05-08	1.604	25.276	15.486	40.806	24.172	8.945	16.154	2.558	10.7	55.625	2022-05-08	0	0
1510	2022-05-09	1.831	30.926	20.67	51.556	18.608	16.357	43.346	3.333	12.1	58.75	2022-05-09	3	0
1511	2022-05-10	1.632	22.11	17.853	39.999	18.623	14.857	45.27	2.97	10.5	72.75	2022-05-10	1	0
1512	2022-05-11	1.588	23.123	29.787	52.907	27.837	14.068	47.523	3.964	13.0	54.625	2022-05-11	3	0
1513	2022-05-12	1.847	37.179	59.476	96.693	16.776	25.366	73.19	4.306	12.1	58.375	2022-05-12	8	0
1514	2022-05-13	1.231	15.35	10.43	25.676	26.503	17.898	48.474	2.524	9.1	71.4	2022-05-13	4	0
1515	2022-05-14	1.262	14.482	11.884	26.303	24.416	13.705	28.097	2.239	17.3	38.8	2022-05-14	7	0
1516	2022-05-15	1.4	18.318	33.531	51.753	25.331	10.97	26.665	3.029	18.3	44.75	2022-05-15	5	0
1517	2022-05-16	1.574	33.045	52.762	85.805	31.259	12.368	32.545	3.656	17.5	48.875	2022-05-16	8	0
1518	2022-05-17	1.401	29.33	40.141	69.484	25.64	14.738	44.29	4.06	15.6	56.25	2022-05-17	2	0
1519	2022-05-18	1.58	35.804	67.042	102.891	18.929	17.507	64.015	5.981	14.9	60.875	2022-05-18	3	0
1520	2022-05-19	1.697	39.939	68.483	108.39	17.427	17.309	48.355	5.804	18.3	44.25	2022-05-19	3	0
1521	2022-05-20	1.583	39.76	71.384	111.101	22.466	14.853	38.561	6.226	19.2	33.375	2022-05-20	2	0
1522	2022-05-21	1.17	25.738	22.113	47.782	29.326	16.64	52.866	3.439	13.1	38.25	2022-05-21	5	0
1523	2022-05-22	1.917	47.97	95.27	148.08	15.015	14.268	45.217	6.68	17.9	27.75	2022-05-22	3	0
1524	2022-05-23	1.717	35.64	58.08	93.88	17.555	44.323	188.44	7.78	19.4	30.125	2022-05-23	4	0
1525	2022-05-24	1.567	17.405	29.115	46.46	28.623	188.668	637.93	6.145	17.6	36.625	2022-05-24	2	0
1526	2022-05-25	1.617	17.625	32.38	50.05	25.883	21.185	69.98	5.91	14.9	47.5	2022-05-25	3	0
1527	2022-05-26	1.493	14.38	29.03	43.3	26.233	3.788	13.283	5.205	15.4	43.125	2022-05-26	2	0
1528	2022-05-27	1.293	12.675	14.835	27.44	26.66	4.742	13.89	4.8	17.5	39.375	2022-05-27	1	0
1529	2022-05-28	1.463	12.895	18.99	31.77	28.1	5.92	25.117	5.043	19.3	35.25	2022-05-28	5	0
1530	2022-05-29	1.55	16.24	22.025	38.24	25.983	10.79	54.317	5.84	19.8	36.625	2022-05-29	5	0
1531	2022-05-30	1.62	19.44	22.55	41.94	22.653	12.34	37.25	6.348	19.8	39.75	2022-05-30	1	0
1532	2022-05-31	1.497	13.73	18.335	31.995	30.497	8.77	26.15	5.825	21.8	35.125	2022-05-31	0	0
1533	2022-06-01	1.62	16.885	25.29	42.17	26.673	9.836	29.77	6.425	22.5	28.375	2022-06-01	1	0
1534	2022-06-02	1.817	22.37	42.33	64.715	22.98	21.474	41.667	7.168	24.4	25.125	2022-06-02	3	0
1535	2022-06-03	1.51	18.66	20.665	39.32	23.823	14.335	49.257	5.238	25.1	27.875	2022-06-03	3	0
1536	2022-06-04	1.337	15.625	12.005	27.53	32.317	16.24	59.027	4.785	25.9	26.875	2022-06-04	1	0
1537	2022-06-05	1.347	14.605	15.63	30.25	31.41	19.128	71.93	5.463	27.2	22.0	2022-06-05	2	0
1538	2022-06-06	1.767	20.255	36.55	56.77	21.26	33.1	134.39	7.638	25.3	26.125	2022-06-06	5	0
1539	2022-06-07	1.637	17.47	29.215	46.675	23.587	20.45	63.507	6.36	25.5	25.0	2022-06-07	2	0
1540	2022-06-08	1.683	20.97	27.595	48.595	24.617	18.17	57.877	6.423	25.0	26.375	2022-06-08	1	0
1541	2022-06-09	1.577	19.14	26.145	45.27	34.323	16.323	54.83	8.083	26.0	22.875	2022-06-09	1	0
1542	2022-06-10	1.52	15.875	18.755	34.515	30.337	14.703	50.283	6.323	23.3	37.25	2022-06-10	2	0
1543	2022-06-11	1.6	14.485	22.03	36.165	31.023	13.615	28.83	5.505	21.3	47.375	2022-06-11	5	0
1544	2022-06-12	1.727	16.445	29.355	45.73	26.133	12.228	29.147	6.288	22.3	44.5	2022-06-12	4	0
1545	2022-06-13	1.693	16.42	25.865	42.23	26.15	26.443	82.647	6.193	22.6	40.143	2022-06-13	3	0
1546	2022-06-14	1.847	22.825	40.72	63.405	23.02	58.493	175.633	7.255	23.8	26.25	2022-06-14	2	0
1547	2022-06-15	1.907	23.52	39.54	62.895	26.407	24.37	81.027	7.48	23.6	31.375	2022-06-15	2	0
1548	2022-06-16	1.617	18.105	24.425	42.475	34.17	15.683	38.657	6.12	23.3	39.5	2022-06-16	1	0
1549	2022-06-17	1.487	15.705	16.11	31.75	35.773	18.638	38.753	5.833	24.7	38.75	2022-06-17	2	0
1550	2022-06-18	1.68	17.24	23.285	40.455	32.94	15.153	44.85	6.453	25.6	38.625	2022-06-18	2	0
1551	2022-06-19	1.697	16.235	26.47	42.65	31.087	21.89	44.427	6.035	25.1	43.5	2022-06-19	1	0
1552	2022-06-20	1.61	14.19	19.865	33.925	31.077	15.754	41.183	5.898	25.3	42.25	2022-06-20	1	0
1553	2022-06-21	1.683	19.275	28.975	48.115	29.153	14.242	45.493	7.048	26.8	30.125	2022-06-21	2	0
1554	2022-06-22	1.877	24.265	35.78	62.115	24.28	69.74	252.66	8.493	24.4	22.75	2022-06-22	3	0
1555	2022-06-23	1.723	20.58	35.03	55.475	30.597	29.014	96.08	7.53	23.0	35.625	2022-06-23	1	0
1556	2022-06-24	1.443	14.375	12.36	26.55	32.993	27.374	83.783	6.25	24.5	32.75	2022-06-24	2	0
1557	2022-06-25	1.777	22.56	30.715	53.13	24.29	25.332	84.433	8.128	25.8	28.125	2022-06-25	4	0
1558	2022-06-26	1.9	20.735	32.225	52.885	30.103	35.684	107.34	7.338	23.7	40.75	2022-06-26	6	0
1559	2022-06-27	1.823	22.65	38.985	61.585	29.923	56.944	184.743	8.483	24.3	30.625	2022-06-27	3	0
1560	2022-06-28	1.973	26.93	44.055	70.97	28.747	36.408	119.713	10.015	25.3	23.25	2022-06-28	3	0
1561	2022-06-29	1.907	27.745	35.435	63.145	28.227	24.362	73.357	9.428	25.6	27.375	2022-06-29	8	0
1562	2022-06-30	1.577	12.685	19.395	32.005	28.3	14.726	56.74	6.835	23.5	35.125	2022-06-30	0	0
1563	2022-07-01	1.413	9.785	10.3	19.96	26.373	11.318	43.017	6.05	23.7	33.0	2022-07-01	9	0
1564	2022-07-02	1.6	11.955	18.715	30.64	24.897	13.858	53.477	6.723	23.3	36.571	2022-07-02	1	0
1565	2022-07-03	1.55	11.275	16.015	27.165	26.493	12.595	41.39	6.42	19.3	47.75	2022-07-03	3	0
1566	2022-07-04	1.53	11.64	18.82	30.375	26.67	9.27	31.717	6.018	18.5	44.286	2022-07-04	7	0
1567	2022-07-05	1.55	12.945	23.125	36.0	25.81	8.248	37.257	6.213	19.3	37.375	2022-07-05	2	0
1568	2022-07-06	1.523	11.78	18.885	30.565	26.358	15.12	61.997	7.092	20.2	32.375	2022-07-06	1	0
1569	2022-07-07	1.6	13.695	19.8	33.445	26.923	12.186	50.313	6.82	21.3	41.75	2022-07-07	9	0
1570	2022-07-08	1.447	9.775	8.635	18.32	28.193	14.064	37.57	6.224	21.9	48.0	2022-07-08	2	0
1571	2022-07-09	1.65	12.765	16.91	29.62	28.325	16.65	53.983	7.164	23.5	36.75	2022-07-09	3	0
1572	2022-07-10	1.417	10.625	8.845	19.375	33.043	14.855	57.647	6.786	25.9	29.75	2022-07-10	8	0
1573	2022-07-11	1.933	22.515	40.65	62.645	29.975	17.325	73.143	8.754	29.2	25.75	2022-07-11	1	0
1574	2022-07-12	1.627	13.06	17.78	30.72	30.505	19.613	94.4	8.126	26.8	32.25	2022-07-12	4	0
1575	2022-07-13	1.533	13.84	14.575	28.28	33.058	16.233	85.497	8.414	27.9	24.375	2022-07-13	3	0
1576	2022-07-14	1.473	13.425	14.09	27.265	35.053	14.435	62.86	8.25	28.9	23.125	2022-07-14	8	0
1577	2022-07-15	1.32	9.48	7.465	16.905	39.748	12.028	54.957	7.492	26.7	23.0	2022-07-15	7	0
1578	2022-07-16	1.667	20.015	26.18	46.17	36.858	10.7	48.343	8.684	28.5	21.75	2022-07-16	4	0
1579	2022-07-17	1.61	15.78	20.525	36.285	35.328	11.968	53.42	9.07	29.1	24.875	2022-07-17	3	0
1580	2022-07-18	1.47	13.34	13.71	26.94	38.025	11.365	47.783	8.452	29.0	22.0	2022-07-18	5	0
1581	2022-07-19	1.52	13.055	12.48	25.425	33.773	16.365	70.117	9.008	28.9	22.625	2022-07-19	4	0
1582	2022-07-20	1.573	13.18	15.135	28.24	31.963	14.988	56.543	9.43	29.1	25.75	2022-07-20	1	0
1583	2022-07-21	1.72	20.23	28.26	48.43	32.168	16.096	57.613	10.396	28.7	27.0	2022-07-21	1	0
1584	2022-07-22	1.527	16.175	15.92	31.965	30.818	24.976	85.343	9.884	26.6	30.625	2022-07-22	3	0
1585	2022-07-23	1.793	16.1	22.57	39.655	31.578	14.508	47.84	9.886	24.3	42.75	2022-07-23	6	0
1586	2022-07-24	1.758	11.52	17.775	29.185	29.335	11.006	40.327	9.67	22.0	48.5	2022-07-24	5	0
1587	2022-07-25	1.715	12.82	19.605	32.295	28.393	7.028	21.617	9.718	21.6	53.375	2022-07-25	4	0
1588	2022-07-26	1.828	16.12	22.305	38.335	31.538	9.782	44.603	9.77	23.7	47.125	2022-07-26	7	0
1589	2022-07-27	1.75	18.015	23.43	41.415	34.83	10.706	43.755	10.204	26.2	39.25	2022-07-27	5	0
1590	2022-07-28	1.743	14.13	20.695	34.775	31.075	12.488	44.238	9.934	25.6	46.5	2022-07-28	7	0
1591	2022-07-29	1.56	9.955	8.075	17.945	35.213	12.714	41.275	9.144	25.5	44.875	2022-07-29	2	0
1592	2022-07-30	1.79	15.57	19.79	35.2	31.635	12.283	43.353	9.948	26.1	41.375	2022-07-30	7	0
1593	2022-07-31	1.74	14.46	17.83	32.16	34.445	11.248	39.85	10.268	26.0	41.75	2022-07-31	4	0
1594	2022-08-01	1.79	18.775	25.825	44.545	35.023	14.913	45.513	10.672	27.2	39.5	2022-08-01	2	0
1595	2022-08-02	1.868	19.65	35.625	55.31	30.343	18.544	46.6	11.46	29.0	32.875	2022-08-02	3	0
1596	2022-08-03	1.803	18.405	29.495	47.85	29.365	19.238	54.968	10.278	29.9	31.25	2022-08-03	6	0
1597	2022-08-04	1.833	16.85	22.805	38.77	30.62	18.193	43.375	6.868	26.8	43.25	2022-08-04	1	0
1598	2022-08-05	1.638	15.615	14.2	29.73	37.56	17.255	51.578	6.15	27.8	37.875	2022-08-05	1	0
1599	2022-08-06	1.768	16.715	20.32	37.035	28.204	13.995	74.44	6.694	26.1	38.25	2022-08-06	2	0
1600	2022-08-07	1.603	12.405	11.275	23.62	32.182	13.493	47.89	6.512	26.0	46.5	2022-08-07	3	0
1601	2022-08-08	1.563	9.915	6.75	16.625	32.49	19.818	58.99	6.186	24.8	49.5	2022-08-08	2	0
1602	2022-08-09	1.648	9.36	12.41	21.65	31.74	9.678	33.59	6.084	22.5	52.429	2022-08-09	0	0
1603	2022-08-10	1.658	12.25	17.78	29.97	37.396	11.6	32.215	6.488	23.9	42.25	2022-08-10	4	0
1604	2022-08-11	1.705	14.415	22.325	36.68	37.508	13.595	38.938	6.912	26.2	43.375	2022-08-11	3	0
1605	2022-08-12	1.61	10.145	11.325	21.415	38.922	13.6	45.083	6.314	26.1	41.75	2022-08-12	2	0
1606	2022-08-13	1.748	12.755	18.205	30.875	35.546	11.22	52.353	7.076	25.9	28.875	2022-08-13	5	0
1607	2022-08-14	1.94	23.24	40.29	62.6	40.438	14.413	47.71	8.744	28.5	25.625	2022-08-14	5	0
1608	2022-08-15	2.37	24.01	45.17	68.705	35.352	21.498	55.82	9.808	30.2	23.0	2022-08-15	0	0
1609	2022-08-16	1.88	22.315	37.115	59.425	28.248	16.872	52.515	8.462	30.2	23.5	2022-08-16	1	0
1610	2022-08-17	1.67	14.4	13.41	27.705	41.272	18.02	71.437	7.844	28.6	24.875	2022-08-17	4	0
1611	2022-08-18	1.578	14.705	14.54	29.11	36.678	12.29	45.903	7.396	28.5	15.625	2022-08-18	0	0
1612	2022-08-19	1.383	10.875	7.585	18.385	40.596	9.828	36.497	5.834	27.0	15.75	2022-08-19	2	0
1613	2022-08-20	1.583	12.895	18.1	30.925	33.444	10.13	42.773	6.732	25.0	16.0	2022-08-20	3	0
1614	2022-08-21	1.573	10.865	13.185	24.035	29.914	14.0	51.93	6.8	22.9	23.5	2022-08-21	6	0
1615	2022-08-22	1.645	11.69	15.1	26.765	28.94	26.71	74.803	7.146	23.5	30.125	2022-08-22	2	0
1616	2022-08-23	1.603	12.135	15.52	28.32	28.533	19.426	74.71	6.926	22.5	28.0	2022-08-23	2	0
1617	2022-08-24	1.66	13.39	20.28	33.575	29.098	9.48	41.593	7.192	22.2	24.75	2022-08-24	2	0
1618	2022-08-25	1.69	14.225	21.775	35.9	28.655	11.622	35.795	6.246	23.2	25.125	2022-08-25	4	0
1619	2022-08-26	1.543	14.005	14.64	28.565	32.58	10.092	38.388	5.494	24.5	21.625	2022-08-26	4	0
1620	2022-08-27	1.705	20.935	26.295	47.225	30.813	11.892	43.355	6.512	25.9	19.75	2022-08-27	4	0
1621	2022-08-28	1.67	19.4	26.055	45.41	32.095	12.052	44.833	6.68	25.6	25.25	2022-08-28	3	0
1622	2022-08-29	1.695	22.19	31.335	53.475	31.785	12.942	41.47	7.008	25.8	22.25	2022-08-29	5	0
1623	2022-08-30	1.728	21.905	34.935	56.815	31.368	12.128	45.405	6.874	26.4	20.875	2022-08-30	4	0
1624	2022-08-31	1.993	26.835	47.66	74.12	29.02	16.198	52.568	8.676	27.0	17.5	2022-08-31	5	0
1625	2022-09-01	1.908	25.605	41.075	66.63	30.49	15.424	55.445	9.11	27.9	14.5	2022-09-01	1	0
1626	2022-09-02	1.455	14.34	11.41	25.7	33.868	10.972	43.295	6.728	27.5	15.625	2022-09-02	5	0
1627	2022-09-03	1.723	19.485	26.435	45.895	24.378	12.862	40.855	8.43	27.3	14.75	2022-09-03	5	0
1628	2022-09-04	2.108	26.52	55.565	81.475	27.288	16.554	56.558	14.168	27.1	14.625	2022-09-04	3	0
1629	2022-09-05	1.995	26.695	47.735	74.41	27.008	19.59	72.258	11.582	27.8	18.25	2022-09-05	2	0
1630	2022-09-06	1.808	20.895	32.095	53.055	26.653	24.736	88.895	10.284	24.6	35.625	2022-09-06	2	0
1631	2022-09-07	1.767	12.433	21.503	33.837	24.84	13.824	78.492	9.466	22.7	42.25	2022-09-07	5	0
1632	2022-09-08	1.807	12.283	22.723	34.977	23.368	11.18	49.746	8.92	21.8	40.5	2022-09-08	1	0
1633	2022-09-09	1.877	13.66	20.147	33.753	24.123	13.852	45.384	10.324	21.5	40.125	2022-09-09	3	0
1634	2022-09-10	1.623	9.893	11.983	21.857	28.998	9.58	39.068	7.81	20.3	51.75	2022-09-10	1	0
1635	2022-09-11	1.667	10.12	14.48	24.553	27.42	6.906	32.874	7.334	19.7	53.625	2022-09-11	5	0
1636	2022-09-12	2.123	15.86	29.46	45.227	27.743	12.62	46.372	9.026	21.7	44.125	2022-09-12	1	0
1637	2022-09-13	1.933	16.657	25.877	42.467	23.687	17.27	70.856	12.3	25.1	23.75	2022-09-13	5	0
1638	2022-09-14	2.267	19.9	35.767	55.587	19.108	22.894	78.108	12.668	24.8	20.75	2022-09-14	4	0
1639	2022-09-15	1.907	13.25	21.393	34.603	25.443	16.952	55.416	8.996	20.8	42.625	2022-09-15	2	0
1640	2022-09-16	1.94	13.42	20.92	34.317	24.183	13.15	46.486	8.78	21.8	35.75	2022-09-16	5	0
1641	2022-09-17	1.53	10.467	10.157	20.61	23.77	8.892	36.998	7.59	22.4	31.125	2022-09-17	4	0
1642	2022-09-18	2.143	14.43	31.443	45.84	21.988	17.69	57.586	9.676	23.7	29.25	2022-09-18	5	0
1643	2022-09-19	2.247	16.96	33.83	50.77	19.95	19.174	65.356	11.396	24.9	23.5	2022-09-19	2	0
1644	2022-09-20	2.607	22.227	46.493	68.437	18.285	25.366	93.126	15.528	24.8	17.5	2022-09-20	0	0
1645	2022-09-21	1.96	16.353	22.53	38.76	19.018	27.236	89.796	13.2	23.0	24.875	2022-09-21	4	0
1646	2022-09-22	2.157	14.68	24.343	38.977	15.12	23.428	74.968	9.786	18.6	44.25	2022-09-22	1	0
1647	2022-09-23	1.97	13.553	19.653	33.445	21.55	22.23	57.01	10.348	21.2	40.125	2022-09-23	4	0
1648	2022-09-24	2.117	17.248	28.003	45.188	17.383	20.048	56.31	12.094	21.3	30.5	2022-09-24	4	0
1649	2022-09-25	1.723	11.938	13.71	25.573	21.26	14.706	49.414	9.772	18.5	40.5	2022-09-25	7	0
1650	2022-09-26	1.823	9.75	17.555	27.275	22.888	5.964	27.974	8.882	16.9	42.75	2022-09-26	4	0
1651	2022-09-27	2.003	12.708	20.11	32.85	24.078	12.608	41.03	10.612	19.3	40.375	2022-09-27	4	0
1652	2022-09-28	2.713	20.295	50.708	71.293	17.515	17.952	68.088	14.89	21.1	23.0	2022-09-28	3	0
1653	2022-09-29	2.597	20.56	46.013	66.335	19.958	18.884	68.524	15.434	22.0	17.625	2022-09-29	1	0
1654	2022-09-30	1.75	13.73	12.445	26.113	29.745	14.862	53.034	11.218	21.1	29.5	2022-09-30	1	0
1655	2022-10-01	1.747	9.658	14.69	24.238	27.595	12.16	48.596	9.378	18.4	35.875	2022-10-01	7	0
1656	2022-10-02	2.193	15.108	29.843	44.24	23.065	16.386	60.412	10.69	18.1	32.875	2022-10-02	2	0
1657	2022-10-03	2.547	19.153	40.238	59.063	19.213	21.62	73.18	14.504	20.1	26.625	2022-10-03	3	0
1658	2022-10-04	2.607	21.708	40.938	62.633	17.085	22.604	75.452	15.132	21.0	20.625	2022-10-04	4	0
1659	2022-10-05	2.43	18.743	36.183	54.938	18.538	21.792	76.648	14.618	20.9	20.375	2022-10-05	1	0
1660	2022-10-06	2.417	18.64	36.573	55.11	17.255	26.788	102.304	15.7	21.5	22.875	2022-10-06	3	0
1661	2022-10-07	1.623	7.955	7.28	15.203	25.025	16.67	62.284	9.46	19.1	44.875	2022-10-07	0	0
1662	2022-10-08	1.94	11.19	18.898	29.818	20.248	11.322	42.872	9.838	19.5	42.625	2022-10-08	5	0
1663	2022-10-09	2.083	13.883	21.965	35.77	21.508	21.572	82.788	11.584	21.0	29.5	2022-10-09	4	0
1664	2022-10-10	2.33	15.65	32.613	47.915	21.565	29.276	96.364	12.762	20.1	27.0	2022-10-10	5	0
1665	2022-10-11	2.357	17.665	32.88	50.505	15.228	15.82	47.026	11.82	16.4	36.625	2022-10-11	1	0
1666	2022-10-12	2.223	15.668	27.41	42.973	19.513	14.202	45.046	11.802	16.0	45.5	2022-10-12	3	0
1667	2022-10-13	2.05	13.46	18.95	32.36	22.325	11.416	39.334	10.666	15.9	50.75	2022-10-13	4	0
1668	2022-10-14	2.22	13.823	23.14	36.945	20.148	20.546	51.676	12.548	16.1	46.375	2022-10-14	5	0
1669	2022-10-15	2.427	16.74	32.293	48.85	15.105	26.864	71.114	14.186	17.6	40.25	2022-10-15	3	0
1670	2022-10-16	2.587	22.543	53.867	76.453	13.93	27.204	84.913	14.01	20.4	26.125	2022-10-16	6	0
1671	2022-10-17	2.607	22.19	55.43	77.533	12.995	26.606	67.047	13.912	19.3	31.25	2022-10-17	6	0
1672	2022-10-18	2.137	12.958	24.058	36.958	13.835	22.76	56.243	12.176	16.4	47.5	2022-10-18	2	0
1673	2022-10-19	2.473	14.558	35.833	50.318	15.625	18.824	53.063	11.868	15.1	53.375	2022-10-19	9	0
1674	2022-10-20	2.44	17.453	36.228	53.633	12.788	27.105	97.6	14.706	18.4	30.0	2022-10-20	1	0
1675	2022-10-21	2.26	16.345	24.113	40.458	20.605	34.968	128.908	14.978	18.3	28.5	2022-10-21	5	0
1676	2022-10-22	2.45	12.26	28.613	40.793	10.81	15.59	38.748	11.142	10.7	78.5	2022-10-22	3	0
1677	2022-10-23	2.51	15.937	47.8	63.727	11.32	13.09	25.53	9.9	11.3	74.75	2022-10-23	7	0
1678	2022-10-24	2.84	21.08	57.383	78.467	5.297	30.06	52.183	11.78	10.5	72.5	2022-10-24	4	0
1679	2022-10-25	2.803	22.55	63.033	85.57	6.2	19.82	42.43	11.04	10.9	55.0	2022-10-25	3	0
1680	2022-10-26	2.543	22.343	45.743	68.093	7.543	28.557	52.39	8.397	12.1	56.125	2022-10-26	1	0
1681	2022-10-27	2.767	24.0	50.337	74.28	6.997	30.013	54.7	7.78	14.0	58.25	2022-10-27	4	0
1682	2022-10-28	2.21	16.77	25.253	42.017	10.867	17.947	30.617	6.663	13.0	60.75	2022-10-28	7	0
1683	2022-10-29	2.013	12.447	23.647	36.037	15.207	9.43	20.42	6.323	10.1	68.25	2022-10-29	5	0
1684	2022-10-30	2.58	18.627	48.89	67.58	10.497	23.143	60.768	8.077	10.6	62.75	2022-10-30	5	0
1685	2022-10-31	2.797	24.43	55.733	80.17	7.723	27.66	67.47	11.323	11.8	56.0	2022-10-31	0	0
1686	2022-11-01	2.55	19.8	51.463	71.237	8.487	23.66	54.035	9.695	11.8	53.875	2022-11-01	1	0
1687	2022-11-02	2.76	20.013	60.377	80.337	6.997	14.97	43.933	8.888	10.3	43.875	2022-11-02	8	0
1688	2022-11-03	2.937	22.76	72.01	94.737	5.853	14.36	48.808	10.57	9.9	40.75	2022-11-03	4	0
1689	2022-11-04	2.437	20.927	43.837	64.74	7.637	12.797	40.71	9.925	11.2	38.75	2022-11-04	5	0
1690	2022-11-05	2.83	22.577	64.073	86.663	7.167	21.253	55.4	10.93	11.5	36.875	2022-11-05	4	0
1691	2022-11-06	2.823	21.893	69.977	91.79	7.77	21.93	59.615	11.94	10.6	38.75	2022-11-06	3	0
1692	2022-11-07	1.97	12.277	23.213	35.507	12.217	11.193	42.165	8.93	8.1	54.125	2022-11-07	4	0
1693	2022-11-08	2.12	12.097	29.517	41.607	11.813	9.203	29.725	8.475	7.8	53.875	2022-11-08	4	0
1694	2022-11-09	2.373	19.223	40.523	59.853	9.97	16.7	47.863	9.52	9.2	49.875	2022-11-09	4	0
1695	2022-11-10	2.263	17.09	30.05	47.097	11.743	18.71	45.008	8.045	8.6	64.25	2022-11-10	1	0
1696	2022-11-11	2.19	14.55	28.947	43.5	12.78	18.863	32.17	6.648	8.4	69.5	2022-11-11	5	0
1697	2022-11-12	2.413	18.06	47.09	65.153	9.13	19.47	36.793	6.595	6.7	72.125	2022-11-12	2	0
1698	2022-11-13	2.913	24.26	62.643	86.32	6.39	25.833	44.613	7.96	6.4	63.25	2022-11-13	3	0
1699	2022-11-14	3.207	28.657	74.59	103.263	6.297	33.013	61.368	11.033	7.1	57.75	2022-11-14	8	0
1700	2022-11-15	3.177	28.667	74.713	103.393	5.877	35.013	71.545	13.633	7.7	53.25	2022-11-15	2	0
1701	2022-11-16	2.54	22.847	45.18	68.01	6.53	24.373	55.67	16.495	6.7	54.875	2022-11-16	2	0
1702	2022-11-17	2.427	18.07	41.75	59.83	7.093	24.54	42.753	12.55	8.3	63.375	2022-11-17	8	0
1703	2022-11-18	2.49	20.31	43.16	63.483	6.98	25.78	45.55	11.46	7.9	55.0	2022-11-18	5	0
1704	2022-11-19	3.3	26.157	91.09	117.227	5.71	24.633	58.255	16.19	8.7	50.625	2022-11-19	5	0
1705	2022-11-20	3.103	24.417	78.083	102.463	5.833	19.303	51.893	10.57	9.4	52.25	2022-11-20	3	0
1706	2022-11-21	2.777	24.453	61.423	85.663	6.093	27.45	67.463	18.133	8.9	49.75	2022-11-21	4	0
1707	2022-11-22	3.147	21.436	49.98	70.596	7.873	27.76	76.423	19.65	10.1	41.75	2022-11-22	5	0
1708	2022-11-23	3.243	21.194	53.514	74.31	8.532	26.423	79.8	20.296	10.4	34.75	2022-11-23	2	0
1709	2022-11-24	2.87	20.426	40.408	60.784	9.264	22.517	69.755	18.158	9.0	41.25	2022-11-24	1	0
1710	2022-11-25	2.48	18.42	23.34	41.764	9.246	22.26	50.603	13.244	8.1	63.125	2022-11-25	2	0
1711	2022-11-26	2.75	17.996	34.824	52.748	7.644	18.427	34.567	12.018	7.7	81.0	2022-11-26	7	0
1712	2022-11-27	2.793	18.25	36.288	54.46	11.958	13.813	30.938	12.662	6.5	72.5	2022-11-27	1	0
1713	2022-11-28	2.92	18.36	38.274	56.612	9.408	19.007	48.153	12.162	5.3	67.625	2022-11-28	4	0
1714	2022-11-29	2.707	17.314	30.64	47.894	8.956	18.963	48.515	10.656	5.6	69.833	2022-11-29	7	0
1715	2022-11-30	2.39	15.73	19.91	35.606	11.14	18.187	35.3	35.816	5.9	83.625	2022-11-30	8	0
1716	2022-12-01	2.857	17.204	38.822	56.012	6.156	28.587	65.355	15.402	6.2	84.375	2022-12-01	3	0
1717	2022-12-02	2.25	14.792	15.332	30.106	8.766	13.567	52.53	13.786	6.4	79.875	2022-12-02	1	0
1718	2022-12-03	2.49	16.17	25.032	41.174	8.456	20.58	43.188	13.74	5.8	78.0	2022-12-03	3	0
1719	2022-12-04	1.983	13.468	11.272	24.686	15.882	6.347	18.828	9.316	1.5	75.125	2022-12-04	2	0
1720	2022-12-05	2.333	15.632	22.72	38.118	13.786	10.14	24.988	9.822	0.9	67.375	2022-12-05	1	0
1721	2022-12-06	2.327	16.568	22.626	39.168	11.864	11.487	25.853	14.498	1.1	65.25	2022-12-06	1	0
1722	2022-12-07	2.71	18.026	34.706	52.698	10.088	27.37	46.558	13.096	2.2	68.0	2022-12-07	2	0
1723	2022-12-08	3.2	19.984	48.012	67.944	7.83	41.37	78.62	16.724	2.5	66.75	2022-12-08	4	0
1724	2022-12-09	2.757	19.92	31.696	51.576	8.728	41.653	71.398	17.656	2.1	69.0	2022-12-09	3	0
1725	2022-12-10	2.597	17.8	30.818	48.558	10.62	36.79	64.28	11.448	-0.5	79.875	2022-12-10	2	0
1726	2022-12-11	2.42	17.662	29.96	47.582	10.94	39.47	54.898	22.81	-0.4	77.75	2022-12-11	1	0
1727	2022-12-12	2.77	19.428	34.306	53.694	6.902	47.813	76.55	39.506	0.2	74.375	2022-12-12	6	0
1728	2022-12-13	2.843	18.592	36.02	54.566	7.362	52.643	84.51	21.252	3.9	80.375	2022-12-13	2	0
1729	2022-12-14	2.873	17.128	36.54	53.584	9.996	27.933	41.888	20.946	6.4	74.875	2022-12-14	3	0
1730	2022-12-15	3.2	19.752	44.044	63.312	6.95	31.033	62.025	18.268	6.1	70.125	2022-12-15	2	0
1731	2022-12-16	2.9	18.54	32.004	50.474	8.35	35.623	73.61	19.082	6.1	76.25	2022-12-16	5	0
1732	2022-12-17	2.843	17.028	33.892	50.916	9.838	21.313	37.193	16.216	6.8	70.5	2022-12-17	2	0
1733	2022-12-18	3.033	18.436	39.216	57.622	9.06	21.63	41.825	14.692	5.6	64.75	2022-12-18	1	0
1734	2022-12-19	3.177	19.784	42.298	62.05	8.234	34.787	65.718	19.26	4.4	62.75	2022-12-19	6	0
1735	2022-12-20	2.563	17.032	21.186	38.182	9.38	27.92	62.37	16.056	3.2	64.5	2022-12-20	3	0
1736	2022-12-21	2.497	15.112	21.896	36.974	11.984	11.22	31.403	15.14	3.1	60.5	2022-12-21	3	0
1737	2022-12-22	2.787	17.716	32.868	50.576	5.63	34.737	56.953	29.7	3.3	65.375	2022-12-22	1	0
1738	2022-12-23	2.703	18.524	26.018	44.518	7.146	37.373	62.588	26.762	3.7	64.0	2022-12-23	5	0
1739	2022-12-24	2.507	15.816	19.31	35.086	11.626	21.05	40.938	14.402	2.8	76.75	2022-12-24	7	0
1740	2022-12-25	2.677	17.924	29.892	47.792	7.776	33.957	50.07	25.83	2.2	78.625	2022-12-25	3	0
1741	2022-12-26	2.847	18.602	36.496	55.026	8.262	34.98	49.693	17.548	2.8	66.375	2022-12-26	4	0
1742	2022-12-27	2.68	18.362	25.692	44.012	9.212	29.657	49.698	12.23	1.3	60.875	2022-12-27	3	0
1743	2022-12-28	3.2	20.03	40.516	60.29	7.03	33.357	54.83	21.336	1.1	60.429	2022-12-28	2	0
1744	2022-12-29	3.233	20.258	40.992	61.238	6.62	43.673	70.938	27.978	1.5	64.25	2022-12-29	6	0
1745	2022-12-30	2.92	19.184	33.04	51.946	7.518	34.45	59.52	22.166	1.1	56.125	2022-12-30	5	0
1746	2022-12-31	3.047	19.59	36.214	55.788	7.866	30.43	56.23	25.52	0.0	50.125	2022-12-31	3	0
1747	2023-01-01	3.117	20.784	40.968	61.722	6.438	36.89	70.803	29.886	-0.2	49.75	2023-01-01	4	0
1748	2023-01-02	3.417	22.626	51.214	73.818	5.24	48.597	90.265	54.342	-0.1	48.75	2023-01-02	1	0
1749	2023-01-03	3.843	25.918	60.158	84.982	5.228	54.533	107.213	53.97	0.8	43.5	2023-01-03	6	0
1750	2023-01-04	3.78	26.252	57.742	83.676	4.34	59.2	112.655	48.722	0.5	48.375	2023-01-04	3	0
1751	2023-01-05	3.267	22.684	31.576	54.236	6.33	83.4	122.638	27.938	-0.9	89.75	2023-01-05	2	0
1752	2023-01-06	2.87	20.64	22.814	43.414	5.143	56.407	85.298	36.708	-1.1	87.5	2023-01-06	2	0
1753	2023-01-07	2.997	20.508	25.996	46.512	6.93	40.613	69.688	26.608	-1.9	82.25	2023-01-07	5	0
1754	2023-01-08	3.137	19.776	35.218	54.004	4.965	28.28	41.263	15.298	-0.6	91.375	2023-01-08	5	0
1755	2023-01-09	2.55	16.232	15.56	31.746	12.673	7.72	14.673	11.382	-3.5	81.0	2023-01-09	6	0
1756	2023-01-10	2.477	16.574	17.39	33.902	13.845	10.337	22.318	9.56	-7.4	76.5	2023-01-10	1	0
1757	2023-01-11	2.56	17.658	15.93	33.528	13.398	11.76	22.423	8.322	-10.1	77.125	2023-01-11	3	0
1758	2023-01-12	2.69	19.284	19.672	38.892	12.363	12.963	44.188	8.673	-9.4	77.875	2023-01-12	0	0
1759	2023-01-13	2.647	20.222	15.492	35.63	12.67	19.72	35.118	9.398	-7.7	74.5	2023-01-13	3	0
1760	2023-01-14	2.937	22.03	21.816	43.816	10.093	26.513	48.545	11.158	-5.3	74.875	2023-01-14	6	0
1761	2023-01-15	3.023	22.166	23.138	45.262	10.318	33.143	57.418	12.38	-3.3	77.429	2023-01-15	1	0
1762	2023-01-16	2.907	22.43	19.342	41.736	12.675	37.063	61.695	12.813	-3.6	80.125	2023-01-16	4	0
1763	2023-01-17	2.883	20.692	20.038	40.702	12.655	25.777	50.523	13.168	-2.6	82.125	2023-01-17	2	0
1764	2023-01-18	2.95	20.694	20.168	40.85	8.285	38.703	64.895	20.54	-3.6	85.625	2023-01-18	5	0
1765	2023-01-19	2.777	20.036	18.016	38.048	10.57	32.313	56.885	20.668	-5.8	87.125	2023-01-19	2	0
1766	2023-01-20	2.683	21.106	13.514	34.628	15.75	26.81	49.03	12.815	-6.7	75.125	2023-01-20	2	0
1767	2023-01-21	2.99	22.616	22.148	44.746	13.92	30.14	55.13	13.823	-5.6	65.875	2023-01-21	4	0
1768	2023-01-22	2.667	18.576	14.28	32.836	18.938	19.903	41.14	9.76	-5.7	74.75	2023-01-22	4	0
1769	2023-01-23	2.867	21.334	17.216	38.552	20.546	22.463	37.533	10.694	-7.3	74.857	2023-01-23	0	0
1770	2023-01-24	2.823	20.836	15.762	36.526	21.166	24.16	38.563	10.044	-7.7	72.125	2023-01-24	2	0
1771	2023-01-25	2.817	20.282	16.898	37.126	18.226	19.603	29.665	10.692	-7.4	73.125	2023-01-25	1	0
1772	2023-01-26	2.867	21.602	17.42	38.996	15.466	22.213	37.563	11.936	-7.5	70.625	2023-01-26	7	0
1773	2023-01-27	2.98	21.578	20.25	41.77	14.736	33.283	56.293	20.372	-4.6	67.125	2023-01-27	4	0
1774	2023-01-28	3.587	24.932	32.284	57.18	8.576	49.423	79.11	19.694	-3.6	73.375	2023-01-28	4	0
1775	2023-01-29	3.607	23.268	37.022	60.228	7.208	43.91	59.51	18.862	0.0	86.0	2023-01-29	4	0
1776	2023-01-30	3.433	23.292	27.332	50.568	10.29	36.31	47.715	15.76	0.4	89.625	2023-01-30	1	0
1777	2023-01-31	3.667	22.464	37.39	59.822	8.192	30.173	49.545	16.368	0.8	94.125	2023-01-31	3	0
1778	2023-02-01	3.313	19.638	32.954	52.54	9.78	27.833	44.05	17.886	1.5	81.0	2023-02-01	5	0
1779	2023-02-02	3.29	20.688	26.708	47.38	11.134	14.703	34.095	16.108	1.6	66.625	2023-02-02	4	0
1780	2023-02-03	2.5	14.796	13.824	28.57	20.038	8.21	23.06	15.43	0.4	51.25	2023-02-03	0	0
1781	2023-02-04	2.837	20.284	16.358	36.644	12.898	17.273	31.59	12.926	-4.2	58.625	2023-02-04	2	0
1782	2023-02-05	3.18	21.334	28.836	50.14	9.73	19.2	36.753	16.686	0.8	62.625	2023-02-05	5	0
1783	2023-02-06	2.793	17.558	18.32	35.858	15.786	16.41	38.93	17.486	4.5	57.625	2023-02-06	1	0
1784	2023-02-07	2.593	15.188	14.67	29.826	18.556	17.757	76.973	16.322	3.2	62.125	2023-02-07	5	0
1785	2023-02-08	2.907	18.304	23.966	42.206	12.902	14.727	33.25	14.722	-0.3	70.625	2023-02-08	2	0
1786	2023-02-09	2.623	15.064	12.916	27.836	18.338	6.51	17.225	11.678	-3.5	75.375	2023-02-09	2	0
1787	2023-02-10	2.553	16.344	10.286	26.608	19.23	10.42	18.13	9.462	-6.5	75.875	2023-02-10	4	0
1788	2023-02-11	2.69	17.666	10.578	28.204	17.876	13.6	26.408	14.05	-6.8	69.125	2023-02-11	3	0
1789	2023-02-12	3.147	20.006	24.09	44.052	14.558	27.727	40.48	14.41	-4.9	74.5	2023-02-12	5	0
1790	2023-02-13	3.083	19.186	27.982	47.118	16.316	32.3	43.523	14.37	-4.2	75.375	2023-02-13	5	0
1791	2023-02-14	3.06	19.852	23.106	42.89	17.412	28.4	47.175	12.832	-4.9	57.25	2023-02-14	3	0
1792	2023-02-15	2.78	22.442	26.322	48.722	13.594	33.727	61.885	20.384	-3.2	53.714	2023-02-15	3	0
1793	2023-02-16	2.12	18.14	23.456	41.586	16.53	20.34	58.223	14.36	-4.4	65.375	2023-02-16	3	0
1794	2023-02-17	2.097	18.162	20.624	38.77	14.764	12.157	24.063	14.308	-5.0	48.125	2023-02-17	3	0
1795	2023-02-18	2.333	23.092	23.53	46.618	11.986	24.733	54.103	22.21	-3.6	53.375	2023-02-18	6	0
1796	2023-02-19	2.75	23.068	39.406	62.42	9.886	26.473	57.655	23.56	2.2	44.5	2023-02-19	5	0
1797	2023-02-20	2.835	17.119	15.98	31.482	19.514	28.117	41.657	6.428	4.8	47.125	2023-02-20	5	0
1798	2023-02-21	3.225	39.342	37.571	57.231	12.121	37.889	51.45	9.313	5.4	39.375	2023-02-21	3	0
1799	2023-02-22	3.426	33.969	32.886	54.14	13.262	37.638	57.511	8.385	5.1	44.25	2023-02-22	7	0
1800	2023-02-23	3.171	29.547	28.05	48.204	15.344	39.787	62.691	9.199	4.9	48.5	2023-02-23	6	0
1801	2023-02-24	3.066	26.381	24.782	44.357	18.327	38.249	68.698	8.691	1.7	64.286	2023-02-24	5	0
1802	2023-02-25	2.765	20.083	18.438	32.383	18.158	26.317	51.255	6.475	1.6	62.625	2023-02-25	5	0
1803	2023-02-26	2.939	30.287	28.762	44.936	18.425	22.066	48.472	6.814	5.7	53.625	2023-02-26	5	0
1804	2023-02-27	3.189	32.117	30.738	49.948	13.49	19.623	46.217	7.425	6.8	44.0	2023-02-27	4	0
1805	2023-02-28	2.984	26.979	25.505	42.306	17.464	29.508	58.626	7.362	7.3	40.5	2023-02-28	3	0
1806	2023-03-01	3.31	31.776	30.273	49.39	10.63	30.148	65.897	9.411	7.4	40.25	2023-03-01	6	0
1807	2023-03-02	3.223	35.577	34.117	52.245	10.428	23.927	48.897	8.264	10.1	34.25	2023-03-02	6	0
1808	2023-03-03	2.998	29.045	27.447	42.845	15.103	19.212	48.978	7.932	10.9	37.5	2023-03-03	6	0
1809	2023-03-04	2.54	14.6	12.789	21.932	30.301	29.736	126.2	5.647	12.8	35.75	2023-03-04	1	0
1810	2023-03-05	2.715	22.768	20.924	33.644	20.79	40.924	162.352	6.595	12.1	36.25	2023-03-05	3	0
1811	2023-03-06	3.077	35.611	33.634	50.568	16.595	23.129	56.869	8.904	13.3	41.75	2023-03-06	5	0
1812	2023-03-07	2.638	24.215	22.537	37.299	12.944	19.977	39.774	7.366	8.1	53.125	2023-03-07	6	0
1813	2023-03-08	2.232	28.965	27.147	42.435	15.022	29.386	51.094	8.377	8.7	54.75	2023-03-08	7	0
1814	2023-03-09	2.023	24.186	23.54	38.605	18.125	16.176	41.312	7.18	6.1	81.25	2023-03-09	2	0
1815	2023-03-10	1.645	26.882	25.779	40.001	20.189	18.488	61.537	7.774	7.3	61.125	2023-03-10	5	0
1816	2023-03-11	1.641	18.045	17.072	30.281	22.568	14.734	44.89	6.901	9.2	47.0	2023-03-11	2	0
1817	2023-03-12	1.641	21.629	20.279	32.244	26.289	19.466	63.543	6.033	9.1	45.571	2023-03-12	3	0
1818	2023-03-13	1.699	22.11	21.077	33.424	21.699	44.73	161.876	6.247	11.7	38.5	2023-03-13	4	0
1819	2023-03-14	1.764	25.009	23.98	38.114	19.22	13.174	34.48	6.491	8.8	79.167	2023-03-14	0	0
1820	2023-03-15	1.533	24.388	23.159	36.078	17.573	16.572	36.288	6.221	14.6	69.167	2023-03-15	3	0
